# Supplementary material for: 3-Amino-N′-(2-oxoindolin-3-yl­idene)benzohydrazide
Source: Acta Crystallogr Sect E Struct Rep Online. 2011 Jul 30;67(Pt 8):o2166. doi: 10.1107/S1600536811029242 (PMC3213601; doi:10.1107/S1600536811029242)
Supplement: Supplementary file 2 [file e-67-o2166-Isup2.hkl]

# 
# h,k,l, Fc-squared, Fo-squared, sigma(Fo-squared) and status flag 
# 
data_I
_shelx_title ' a in P2(1)/c' 
_shelx_refln_list_code          4 
_shelx_F_calc_maximum      164.45 
_exptl_crystal_F_000       584.00 
_reflns_d_resolution_high  0.8255 
 
loop_ 
 _symmetry_equiv_pos_as_xyz 
 'x, y, z' 
 '-x, y+1/2, -z+1/2' 
 '-x, -y, -z' 
 'x, -y-1/2, z-1/2' 
 
_cell_length_a     8.8036 
_cell_length_b     8.9040 
_cell_length_c    17.0732 
_cell_angle_alpha  90.000 
_cell_angle_beta   92.335 
_cell_angle_gamma  90.000 
 
_shelx_F_squared_multiplier     1.000 
 
loop_ 
 _refln_index_h 
 _refln_index_k 
 _refln_index_l 
 _refln_F_squared_calc 
 _refln_F_squared_meas 
 _refln_F_squared_sigma 
 _refln_observed_status 
   1   0   0    12508.96    12592.49    213.75 o 
   2   0   0      285.38      319.12     17.36 o 
   3   0   0     2161.57     2283.43     32.89 o 
   4   0   0       41.47       38.93      5.27 o 
   5   0   0       32.96       32.59      5.52 o 
   6   0   0      500.51      465.04     27.91 o 
   7   0   0       87.91      107.67     10.09 o 
   8   0   0        3.55        4.55      7.18 o 
   9   0   0      173.44      157.43     28.39 o 
  10   0   0      158.36      200.38     28.38 o 
   1   1   0      813.71      741.49      6.50 o 
   2   1   0     4431.17     4402.30     29.37 o 
   3   1   0      166.85      154.56      5.50 o 
   4   1   0      121.36      104.11      5.59 o 
   5   1   0       13.27       13.91      3.55 o 
   6   1   0       43.56       39.86      5.32 o 
   7   1   0       22.83       16.84      4.82 o 
   8   1   0       84.92       88.22     15.30 o 
   9   1   0      329.44      308.21     18.16 o 
  10   1   0       64.59       74.43     14.83 o 
   0   2   0      539.85      632.16     18.43 o 
   1   2   0      107.14      106.77      6.75 o 
   2   2   0    10738.69    12206.70    193.83 o 
   3   2   0     1416.12     1518.56     14.32 o 
   4   2   0      399.14      398.56      7.75 o 
   5   2   0       46.93       66.59      4.97 o 
   6   2   0      241.72      235.83      9.00 o 
   7   2   0        0.03        1.04      4.23 o 
   8   2   0      161.59      147.81     13.72 o 
   9   2   0        9.43       10.92      6.96 o 
  10   2   0       25.18       27.51      8.76 o 
   1   3   0      294.61      271.22      7.02 o 
   2   3   0      244.74      257.25      7.54 o 
   3   3   0     1048.79     1169.02     12.37 o 
   4   3   0      645.92      682.89      9.94 o 
   5   3   0        5.91        4.84      2.94 o 
   6   3   0       11.18       11.15      3.98 o 
   7   3   0      818.05      834.98     23.03 o 
   8   3   0        3.03        2.65      5.84 o 
   9   3   0        1.58        6.56     14.21 o 
  10   3   0       16.51       27.95      9.17 o 
   0   4   0      587.80      587.40     23.89 o 
   1   4   0      740.88      692.63     17.93 o 
   2   4   0        0.15        2.89      2.25 o 
   3   4   0      280.89      368.78     15.44 o 
   4   4   0      221.45      235.17     16.82 o 
   5   4   0       70.27       76.46      5.50 o 
   6   4   0        0.56        3.86      4.98 o 
   7   4   0       51.97       59.20      9.17 o 
   8   4   0       11.88        8.10      7.17 o 
   9   4   0        4.04        8.96     11.13 o 
   1   5   0      422.03      429.40     15.79 o 
   2   5   0        4.31        1.24      2.55 o 
   3   5   0       37.37       38.19      4.06 o 
   4   5   0       38.58       37.73      4.57 o 
   5   5   0       85.23       81.56      7.25 o 
   6   5   0       87.51       84.94      7.51 o 
   7   5   0       22.06       35.52      8.45 o 
   8   5   0       35.34       44.91      9.74 o 
   9   5   0       77.98       94.26     24.69 o 
   0   6   0      591.21      591.45     28.85 o 
   1   6   0       79.67       93.02     10.20 o 
   2   6   0       53.56       49.19      4.99 o 
   3   6   0      140.97      148.02      6.99 o 
   4   6   0      159.17      153.73      7.68 o 
   5   6   0      199.69      203.62      9.79 o 
   6   6   0       19.20       22.01      6.19 o 
   7   6   0       11.34       33.92      8.95 o 
   8   6   0        2.56       -0.15      8.70 o 
   1   7   0       27.03       32.35      4.58 o 
   2   7   0       54.12       54.27      4.88 o 
   3   7   0        5.69        5.13      3.63 o 
   4   7   0      261.25      239.24     10.11 o 
   5   7   0       48.97       50.66      6.92 o 
   6   7   0        0.58        4.90      6.67 o 
   7   7   0       18.26       26.24     10.65 o 
   8   7   0       12.87        2.48     25.48 o 
   0   8   0       44.52       43.51     12.44 o 
   1   8   0       93.41       97.01      7.26 o 
   2   8   0       45.41       45.87      5.24 o 
   3   8   0       31.00       28.41      5.13 o 
   4   8   0       37.86       30.42      7.62 o 
   5   8   0       10.39        1.67      6.70 o 
   6   8   0       10.62        9.73      7.84 o 
   7   8   0        0.00       -9.59      6.39 o 
   1   9   0        3.04        4.76      2.97 o 
   2   9   0       63.37       62.54      6.28 o 
   3   9   0       46.68       32.58      8.65 o 
   4   9   0        2.40        2.26      6.63 o 
   5   9   0       17.33       14.67      8.52 o 
   0  10   0        7.32       44.67      8.51 o 
   1  10   0        4.77        7.77      4.49 o 
   2  10   0        1.25        2.00      5.22 o 
   3  10   0        3.51        4.98      6.21 o 
 -10   1   1       17.38       24.84      8.08 o 
  -9   1   1      100.68      120.56     19.69 o 
  -8   1   1       73.00       67.25      7.07 o 
  -7   1   1      345.66      321.50     10.84 o 
  -6   1   1       37.88       36.41      4.83 o 
  -5   1   1     1092.98     1159.10     16.66 o 
  -4   1   1        8.69       10.53      3.07 o 
  -3   1   1        7.44        6.31      2.86 o 
  -2   1   1     1335.45     1290.51     13.48 o 
  -1   1   1      132.66      127.67      2.35 o 
   0   1   1      168.92      152.15      2.95 o 
   1   1   1       39.19       31.53      3.13 o 
   2   1   1      596.07      597.52      6.23 o 
   3   1   1      439.18      387.28      7.43 o 
   4   1   1      311.04      309.31      7.76 o 
   5   1   1      490.04      520.56     11.04 o 
   6   1   1      190.01      184.29      8.14 o 
   7   1   1        5.76       10.88      4.53 o 
   8   1   1       20.55       15.82      7.00 o 
   9   1   1       83.54       73.53     14.08 o 
  10   1   1       11.69       23.44     11.27 o 
 -10   2   1       70.77       86.99     11.12 o 
  -9   2   1       14.85       20.98      7.54 o 
  -8   2   1        5.48       -0.53      5.55 o 
  -7   2   1      360.41      335.03     11.50 o 
  -6   2   1       55.03       56.79      5.46 o 
  -5   2   1        0.97       -1.07      3.19 o 
  -4   2   1        2.40        2.72      2.84 o 
  -3   2   1       39.15       43.13      4.68 o 
  -2   2   1      726.51      714.99     11.11 o 
  -1   2   1     3506.21     3434.82     23.45 o 
   0   2   1       72.54       74.84      5.39 o 
   1   2   1     8728.01     8984.19     74.30 o 
   2   2   1    27042.87    27012.58    184.58 o 
   3   2   1     3108.70     3215.13     27.22 o 
   4   2   1      272.01      271.45      6.50 o 
   5   2   1      100.24      114.59      5.72 o 
   6   2   1      137.54      131.83      8.22 o 
   7   2   1       35.56       41.79      7.04 o 
   8   2   1       84.98       80.10      9.81 o 
   9   2   1        3.07       12.13      8.90 o 
  10   2   1        2.70       21.90      9.57 o 
 -10   3   1        1.22       -2.51     10.56 o 
  -9   3   1        1.81        6.26      6.66 o 
  -8   3   1       37.10       30.82     12.40 o 
  -7   3   1       17.87       22.22      6.86 o 
  -6   3   1       18.82       21.65      5.06 o 
  -5   3   1      201.60      176.88      7.48 o 
  -4   3   1        0.74        2.03      2.35 o 
  -3   3   1       39.70       51.26      3.17 o 
  -2   3   1       31.67       34.97      2.42 o 
  -1   3   1       40.89       32.72      2.61 o 
   0   3   1     1519.32     1587.10     26.36 o 
   1   3   1       48.81       52.26      3.62 o 
   2   3   1      863.71      880.39     14.06 o 
   3   3   1     1063.86     1184.31     21.55 o 
   4   3   1       14.07       13.19      2.52 o 
   5   3   1      468.21      464.86      8.73 o 
   6   3   1        7.99       12.66      5.27 o 
   7   3   1       69.70       82.65      9.40 o 
   8   3   1       29.64       35.27     10.98 o 
   9   3   1       22.72       39.97     14.89 o 
  10   3   1        0.61       17.25      8.67 o 
  -9   4   1       12.70       20.95      8.34 o 
  -8   4   1        1.11        9.47      6.93 o 
  -7   4   1      121.00      109.57     10.49 o 
  -6   4   1       26.79       31.35      6.84 o 
  -5   4   1      553.66      609.31     10.87 o 
  -4   4   1      295.82      322.43      7.57 o 
  -3   4   1     1372.29     1491.63     24.04 o 
  -2   4   1        0.10       20.16      4.70 o 
  -1   4   1       45.15       39.29      5.43 o 
   0   4   1      356.00      368.47     13.46 o 
   1   4   1        0.74       -2.43      2.12 o 
   2   4   1     1225.77     1272.46     18.70 o 
   3   4   1      261.11      235.15      9.05 o 
   4   4   1      139.43      145.56      6.91 o 
   5   4   1        1.86       -0.01      3.43 o 
   6   4   1      286.97      258.92     10.51 o 
   7   4   1        9.78        7.61      6.40 o 
   8   4   1       13.11       32.10     12.83 o 
   9   4   1       16.52       21.90     16.70 o 
  -9   5   1       14.56       18.86     33.78 o 
  -8   5   1        0.03       -0.73     17.78 o 
  -7   5   1       17.62       21.30      7.60 o 
  -6   5   1        0.46        2.59      4.83 o 
  -5   5   1       74.69       73.30      6.29 o 
  -4   5   1       56.52       56.30      5.13 o 
  -3   5   1        1.00       -1.00      2.45 o 
  -2   5   1      417.88      442.44      9.49 o 
  -1   5   1      401.90      411.22     14.81 o 
   0   5   1       80.99       80.37      7.30 o 
   1   5   1       23.50       19.95      3.36 o 
   2   5   1       22.03       16.19      3.48 o 
   3   5   1       22.36       22.61      4.38 o 
   4   5   1       27.42       23.17      4.13 o 
   5   5   1        1.71       -1.40      3.54 o 
   6   5   1      264.09      258.81     11.07 o 
   7   5   1        5.29       -0.17      6.60 o 
   8   5   1        1.32        9.96     10.49 o 
   9   5   1       12.81        9.40      8.34 o 
  -8   6   1        1.11        7.87      9.29 o 
  -7   6   1       83.72       98.72     14.49 o 
  -6   6   1       18.02       33.17      8.02 o 
  -5   6   1      105.69      112.82      7.86 o 
  -4   6   1        0.49       -1.56      3.33 o 
  -3   6   1       17.57       18.59      3.83 o 
  -2   6   1       13.80       14.57      3.22 o 
  -1   6   1       53.57       58.58      5.44 o 
   0   6   1      106.31      102.26      8.94 o 
   1   6   1      299.85      296.83     10.25 o 
   2   6   1      172.42      172.34      8.33 o 
   3   6   1      149.42      148.40      8.18 o 
   4   6   1        1.63       -2.64      3.24 o 
   5   6   1       53.77       54.20      6.65 o 
   6   6   1       18.46       19.98      6.00 o 
   7   6   1        0.98       -3.33      5.23 o 
   8   6   1       10.24       17.03      9.33 o 
  -8   7   1        7.38        2.22     17.58 o 
  -7   7   1        1.50        8.19      8.07 o 
  -6   7   1        6.98        7.43      7.51 o 
  -5   7   1       56.64       65.63      9.70 o 
  -4   7   1       13.46        9.02      4.63 o 
  -3   7   1        5.31        2.48      3.50 o 
  -2   7   1        5.10        4.82      3.13 o 
  -1   7   1        1.82        2.77      3.17 o 
   0   7   1       34.24       32.11      7.32 o 
   1   7   1        0.03        3.42      3.24 o 
   2   7   1       31.23       30.35      7.08 o 
   3   7   1       30.02       30.29      5.44 o 
   4   7   1       49.18       47.07      6.06 o 
   5   7   1      143.54      139.06     11.10 o 
   6   7   1        1.82        1.52      5.21 o 
   7   7   1        2.57        3.17      7.56 o 
   8   7   1       15.67       23.15     11.10 o 
  -7   8   1        1.51        6.95     13.11 o 
  -6   8   1        9.61       18.91     12.44 o 
  -5   8   1        0.58       -7.32      6.32 o 
  -4   8   1        0.00       -4.67      5.79 o 
  -3   8   1      289.15      282.74     10.85 o 
  -2   8   1       63.18       53.35      5.42 o 
  -1   8   1       29.42       34.91      4.39 o 
   0   8   1       41.22       41.86      5.87 o 
   1   8   1       34.29       33.39      4.19 o 
   2   8   1       67.97       71.10      7.21 o 
   3   8   1        0.23        0.03      3.54 o 
   4   8   1        0.00       -1.35      4.14 o 
   5   8   1       21.19        7.30      7.18 o 
   6   8   1        3.16        2.19      6.86 o 
   7   8   1        3.02        3.97      8.29 o 
  -5   9   1        0.15       -3.36      7.33 o 
  -4   9   1       10.27       13.77      8.12 o 
  -3   9   1        7.71        8.58      6.66 o 
  -2   9   1       11.07        8.24      5.05 o 
  -1   9   1       25.07       26.89      4.33 o 
   0   9   1        0.18       12.95      8.34 o 
   1   9   1        4.94        4.39      4.72 o 
   2   9   1       22.38       14.85      4.73 o 
   3   9   1       47.96       36.62      5.83 o 
   4   9   1       10.85       24.12      7.86 o 
   5   9   1        0.59       -1.46      6.59 o 
  -3  10   1        0.07       -2.70      9.74 o 
  -2  10   1       46.84       43.52     12.79 o 
  -1  10   1       10.05        2.99      5.20 o 
   0  10   1       47.55       90.18     13.81 o 
   1  10   1        2.80        4.13      4.04 o 
   2  10   1       15.70        8.19      5.27 o 
   3  10   1       21.78       23.84      7.47 o 
 -10   0   2        0.94       12.53     12.39 o 
  -9   0   2      106.73      106.60     27.02 o 
  -8   0   2      534.03      512.25     37.37 o 
  -7   0   2       20.27       17.90      6.64 o 
  -6   0   2      526.28      512.39     17.34 o 
  -5   0   2       64.14       71.41      8.41 o 
  -4   0   2      324.38      345.43     12.53 o 
  -3   0   2      570.25      565.21     13.76 o 
  -2   0   2      357.27      295.15     12.15 o 
  -1   0   2    24200.65    23484.68    240.23 o 
   0   0   2      119.54      114.96      2.81 o 
   1   0   2      360.96      373.96      8.17 o 
   2   0   2       57.34       44.39      4.47 o 
   3   0   2      288.98      282.73     17.10 o 
   4   0   2      235.21      231.33      9.75 o 
   5   0   2       54.64       45.82      5.63 o 
   6   0   2      420.47      403.31     31.26 o 
   7   0   2      490.89      442.99     19.11 o 
   8   0   2      425.57      386.18     17.37 o 
   9   0   2      188.81      260.66     32.12 o 
  10   0   2        6.05       18.46     18.12 o 
 -10   1   2      109.54      121.91     16.70 o 
  -9   1   2       78.10       93.54     11.19 o 
  -8   1   2      409.77      399.40     13.17 o 
  -7   1   2        2.49        1.99      4.23 o 
  -6   1   2       68.71       54.61      5.29 o 
  -5   1   2       58.50       55.12      4.79 o 
  -4   1   2        5.44        4.10      2.96 o 
  -3   1   2     3205.60     3553.68     30.94 o 
  -2   1   2      120.12      138.39      6.93 o 
  -1   1   2     2207.12     2174.38     15.42 o 
   0   1   2      586.74      570.64      6.51 o 
   1   1   2     2482.14     2473.43     33.43 o 
   2   1   2     5438.50     5494.76     44.91 o 
   3   1   2     1505.92     1546.56     16.04 o 
   4   1   2      552.69      613.36     10.36 o 
   5   1   2      611.35      602.65     11.78 o 
   6   1   2       70.01       71.57      5.37 o 
   7   1   2       10.89        7.63      4.25 o 
   8   1   2      491.03      464.33     20.57 o 
   9   1   2       14.19       11.45      7.25 o 
  10   1   2        0.68       17.56     11.87 o 
 -10   2   2        0.20       11.22      7.15 o 
  -9   2   2       53.96       55.41     11.54 o 
  -8   2   2        0.07        4.48      5.48 o 
  -7   2   2        1.07        0.21      4.28 o 
  -6   2   2      393.92      394.72     11.33 o 
  -5   2   2      766.91      770.23     13.97 o 
  -4   2   2       96.83       98.61      7.06 o 
  -3   2   2      362.34      395.32      8.75 o 
  -2   2   2       14.18       20.68      3.05 o 
  -1   2   2       27.64       27.37      1.59 o 
   0   2   2      163.92      149.65     11.96 o 
   1   2   2    26858.28    26414.30    399.46 o 
   2   2   2     3330.48     3193.89     39.47 o 
   3   2   2        2.96       -0.63      3.02 o 
   4   2   2     1619.63     1711.91     18.23 o 
   5   2   2      110.43      115.06      5.10 o 
   6   2   2      105.55      111.66      6.32 o 
   7   2   2       15.61       23.13      6.60 o 
   8   2   2       14.20        9.31      6.54 o 
   9   2   2       23.46       43.41      9.50 o 
  10   2   2       72.33      137.43     20.95 o 
 -10   3   2        0.58        6.90      9.38 o 
  -9   3   2        2.33        0.47      6.00 o 
  -8   3   2      175.10      176.44     12.21 o 
  -7   3   2        1.02       -1.46      4.09 o 
  -6   3   2      407.91      383.73     11.21 o 
  -5   3   2      438.40      442.72     11.38 o 
  -4   3   2        1.21        2.46      2.40 o 
  -3   3   2      172.39      189.93      5.34 o 
  -2   3   2      120.49      121.38      4.12 o 
  -1   3   2      282.79      253.75     12.44 o 
   0   3   2      367.34      326.48      8.02 o 
   1   3   2        0.39       -1.78      1.59 o 
   2   3   2      465.94      446.30      7.02 o 
   3   3   2       42.68       36.91      4.23 o 
   4   3   2       20.97       21.30      4.66 o 
   5   3   2       43.03       41.64      5.01 o 
   6   3   2       54.51       53.70      6.03 o 
   7   3   2        3.71        1.46      5.88 o 
   8   3   2       86.94       83.32     12.64 o 
   9   3   2        9.21       21.28     12.29 o 
  10   3   2       56.78       69.05     13.59 o 
  -9   4   2        1.31       -7.49      6.96 o 
  -8   4   2       36.23       48.04      8.52 o 
  -7   4   2        1.69        0.77      5.73 o 
  -6   4   2       28.77       34.80      4.92 o 
  -5   4   2        0.00        1.77      2.73 o 
  -4   4   2        3.48        1.25      2.48 o 
  -3   4   2       11.15       12.63      2.42 o 
  -2   4   2       70.81       63.70      3.54 o 
  -1   4   2      609.67      597.11     15.59 o 
   0   4   2       16.72       11.17      2.84 o 
   1   4   2     1235.22     1268.44     14.92 o 
   2   4   2      608.72      681.34     13.51 o 
   3   4   2     3139.58     3206.44     36.74 o 
   4   4   2     4150.17     4202.48     92.14 o 
   5   4   2      390.90      402.11     12.55 o 
   6   4   2      157.46      159.63      8.99 o 
   7   4   2        9.08        9.69      7.10 o 
   8   4   2        0.12        7.69     10.20 o 
   9   4   2       24.92       38.59     20.39 o 
  -9   5   2        0.11        5.04      8.78 o 
  -8   5   2       40.72       47.08     21.35 o 
  -7   5   2       43.83       45.41     10.76 o 
  -6   5   2      258.86      249.53     13.04 o 
  -5   5   2      153.37      158.39      6.46 o 
  -4   5   2        0.20       -1.65      2.90 o 
  -3   5   2      481.93      479.97     10.35 o 
  -2   5   2      285.31      316.67      8.02 o 
  -1   5   2      219.07      217.80     10.91 o 
   0   5   2       41.83       45.28      4.39 o 
   1   5   2        0.03       -0.94      1.74 o 
   2   5   2      159.92      156.39      7.45 o 
   3   5   2        0.04       -0.06      3.38 o 
   4   5   2       93.18       99.96      7.51 o 
   5   5   2       33.12       33.23      5.38 o 
   6   5   2      147.06      134.86      9.23 o 
   7   5   2      170.98      168.69     18.98 o 
   8   5   2       43.00       76.02     11.71 o 
   9   5   2        0.02        6.44      7.80 o 
  -8   6   2        7.87       15.93      9.81 o 
  -7   6   2       14.41       -0.09      7.86 o 
  -6   6   2       24.71       38.82     11.33 o 
  -5   6   2      116.39      132.64     10.85 o 
  -4   6   2       44.17       44.06      5.26 o 
  -3   6   2      235.76      227.30      8.23 o 
  -2   6   2       78.42       82.54      4.96 o 
  -1   6   2      851.54      870.57     17.86 o 
   0   6   2       48.18       59.44      5.47 o 
   1   6   2       47.80       43.55      3.88 o 
   2   6   2        1.95        1.52      2.42 o 
   3   6   2        6.06        6.68      3.95 o 
   4   6   2       79.00       81.84      7.42 o 
   5   6   2      104.92      105.87      8.15 o 
   6   6   2       88.01       92.11      8.72 o 
   7   6   2        0.02       -0.96      5.06 o 
   8   6   2        0.01       -1.67      7.79 o 
  -8   7   2       66.55      107.02     23.62 o 
  -7   7   2       18.08       39.03     11.01 o 
  -6   7   2        0.58        2.10      7.15 o 
  -5   7   2       34.05       41.93     10.22 o 
  -4   7   2       62.03       64.37      8.62 o 
  -3   7   2      108.18       98.92      6.36 o 
  -2   7   2       42.77       41.66      4.56 o 
  -1   7   2        5.93        7.66      3.71 o 
   0   7   2      102.01       95.02      7.27 o 
   1   7   2       76.39       83.66      5.29 o 
   2   7   2        0.05        2.99      2.55 o 
   3   7   2       36.28       35.22      5.94 o 
   4   7   2       35.83       26.83      6.22 o 
   5   7   2       51.91       46.19      6.80 o 
   6   7   2        0.00       -5.90      4.81 o 
   7   7   2        3.99       -6.95      6.53 o 
   8   7   2        7.77        3.05      9.47 o 
  -7   8   2       33.48       44.65     12.29 o 
  -6   8   2        0.07       -7.21      7.93 o 
  -5   8   2        0.00        4.71      7.31 o 
  -4   8   2       36.86       37.53      9.66 o 
  -3   8   2       12.96       12.93      6.88 o 
  -2   8   2        3.09        4.36      3.33 o 
  -1   8   2       24.92       30.24      4.41 o 
   0   8   2        0.65        4.94      4.52 o 
   1   8   2       78.21       71.70      5.53 o 
   2   8   2       15.42       16.56      5.13 o 
   3   8   2        0.01       -3.82      4.43 o 
   4   8   2       20.17       20.84      5.39 o 
   5   8   2       44.82       43.19      7.32 o 
   6   8   2        0.82       -9.82     11.84 o 
   7   8   2        1.29       -2.85      7.90 o 
  -5   9   2        0.86      -10.40      9.24 o 
  -4   9   2        0.77       -1.72     10.52 o 
  -3   9   2       24.18       23.26      8.00 o 
  -2   9   2        1.31       -2.62      5.17 o 
  -1   9   2        3.11        0.07      3.77 o 
   0   9   2       57.01       63.49      6.75 o 
   1   9   2        7.66        7.40      4.43 o 
   2   9   2       37.70       39.71      6.82 o 
   3   9   2        0.26        3.34      4.87 o 
   4   9   2       23.23       13.92      8.22 o 
   5   9   2       15.92       24.02      8.76 o 
  -3  10   2        1.03        0.01      6.79 o 
  -2  10   2       57.40       56.42     10.39 o 
  -1  10   2        0.27       -1.33      6.68 o 
   0  10   2        0.10       14.62      5.89 o 
   1  10   2        1.68        2.11      4.77 o 
   2  10   2        8.39        4.63      4.42 o 
   3  10   2       14.76        7.35      8.25 o 
 -10   1   3       23.57       27.05      7.97 o 
  -9   1   3       49.67       43.48      9.85 o 
  -8   1   3      296.91      286.48     11.73 o 
  -7   1   3        4.26        5.49      4.10 o 
  -6   1   3       77.93       81.02      5.89 o 
  -5   1   3      142.72      143.29      6.59 o 
  -4   1   3        0.08       -0.16      2.58 o 
  -3   1   3        0.00       -1.62      2.53 o 
  -2   1   3       27.27       32.19      3.93 o 
  -1   1   3      665.78      695.32     10.27 o 
   0   1   3     4841.04     5018.25     32.67 o 
   1   1   3     3482.36     3480.55     36.59 o 
   2   1   3     1273.28     1292.68     19.41 o 
   3   1   3      830.17      762.48     10.71 o 
   4   1   3      169.14      169.18      5.59 o 
   5   1   3        3.17        3.33      2.60 o 
   6   1   3       56.47       54.79      4.91 o 
   7   1   3       86.17       87.92      6.27 o 
   8   1   3       53.69       63.62     16.39 o 
   9   1   3       10.10       17.38      8.47 o 
  10   1   3      223.24      268.92     25.78 o 
 -10   2   3       21.08       20.85     10.06 o 
  -9   2   3        1.07       -0.06      5.32 o 
  -8   2   3       96.72       85.52      7.61 o 
  -7   2   3       77.38       70.09      6.52 o 
  -6   2   3      409.53      397.00     11.56 o 
  -5   2   3      113.26      127.19      6.36 o 
  -4   2   3       55.65       47.49      5.14 o 
  -3   2   3       77.39       72.55      4.35 o 
  -2   2   3      801.44      806.65     11.19 o 
  -1   2   3       10.44        7.81      0.96 o 
   0   2   3        3.77        2.74      2.53 o 
   1   2   3    10092.39    10322.48     76.12 o 
   2   2   3       55.69       61.58      4.70 o 
   3   2   3      917.51      981.37     17.09 o 
   4   2   3       66.78       94.58      6.74 o 
   5   2   3       30.78       33.08      3.43 o 
   6   2   3      514.88      503.46     11.40 o 
   7   2   3       31.64       30.73      7.09 o 
   8   2   3      126.40      146.87     23.19 o 
   9   2   3      127.89      142.72     22.30 o 
  10   2   3        3.01       17.64     18.53 o 
 -10   3   3        0.40        7.15     14.71 o 
  -9   3   3        2.14        2.03      7.35 o 
  -8   3   3       10.08        7.66      5.80 o 
  -7   3   3       13.65       12.23      4.93 o 
  -6   3   3      263.84      238.60      9.83 o 
  -5   3   3      124.76      124.55      6.83 o 
  -4   3   3      286.93      309.53      9.09 o 
  -3   3   3      367.86      382.19      6.97 o 
  -2   3   3      403.59      441.86      6.48 o 
  -1   3   3      401.36      421.94      9.63 o 
   0   3   3       53.73       47.21      3.60 o 
   1   3   3     1980.41     2005.28     19.08 o 
   2   3   3        2.27        2.23      1.82 o 
   3   3   3       91.07      100.89      5.93 o 
   4   3   3       50.52       42.52      5.20 o 
   5   3   3       23.05       24.17      5.66 o 
   6   3   3        4.82        1.75      3.92 o 
   7   3   3       60.77       60.25      8.98 o 
   8   3   3      161.29      189.61     17.42 o 
   9   3   3       21.57       12.32      9.01 o 
  10   3   3        7.66        7.90     10.38 o 
  -9   4   3        1.87       -2.49      7.86 o 
  -8   4   3       24.65       33.30     10.06 o 
  -7   4   3       93.69      117.27     10.03 o 
  -6   4   3      290.49      271.46     10.38 o 
  -5   4   3      162.33      161.17      7.53 o 
  -4   4   3        9.75        8.82      2.81 o 
  -3   4   3      149.04      147.52      5.13 o 
  -2   4   3        3.87        1.10      1.71 o 
  -1   4   3       32.87       33.31      3.76 o 
   0   4   3       23.87       23.85      3.29 o 
   1   4   3      141.06      145.68      5.29 o 
   2   4   3        9.38        6.16      1.94 o 
   3   4   3     5314.65     5484.91     55.48 o 
   4   4   3      546.92      519.17     14.75 o 
   5   4   3        5.87       11.65      5.23 o 
   6   4   3       56.56       53.31      6.66 o 
   7   4   3       23.57       26.28      6.48 o 
   8   4   3       19.82       24.28      8.52 o 
   9   4   3       10.57       16.44     10.43 o 
  -9   5   3        7.93       13.37      9.52 o 
  -8   5   3       21.53       22.85     10.29 o 
  -7   5   3        7.21        5.06      7.23 o 
  -6   5   3        1.20       -0.08      6.24 o 
  -5   5   3       46.16       55.97      4.68 o 
  -4   5   3      109.89      119.27      5.49 o 
  -3   5   3      254.39      264.60      7.86 o 
  -2   5   3       86.03       95.05      4.60 o 
  -1   5   3      778.10      803.71     16.14 o 
   0   5   3       10.21       11.47      3.21 o 
   1   5   3       60.83       50.74      3.66 o 
   2   5   3      153.22      151.95      5.65 o 
   3   5   3       17.59       17.69      2.56 o 
   4   5   3        0.02        0.97      4.06 o 
   5   5   3      173.97      165.66     18.05 o 
   6   5   3       92.88       86.99      8.28 o 
   7   5   3       17.03        7.88      9.34 o 
   8   5   3        2.48       11.59      8.83 o 
   9   5   3        4.23        5.58      8.15 o 
  -8   6   3        1.37        3.75      8.84 o 
  -7   6   3       21.47       34.28     10.84 o 
  -6   6   3        0.01       -0.04      5.68 o 
  -5   6   3       31.58       26.42      8.46 o 
  -4   6   3       10.94        9.62      5.02 o 
  -3   6   3      192.08      191.41      7.49 o 
  -2   6   3      156.09      173.61      6.61 o 
  -1   6   3       81.40       90.47      8.37 o 
   0   6   3        1.69        2.36      3.13 o 
   1   6   3      261.65      252.75      7.92 o 
   2   6   3       19.41       20.50      3.23 o 
   3   6   3        0.12       -4.22      3.28 o 
   4   6   3       91.95      101.84      8.22 o 
   5   6   3      285.98      302.16     14.19 o 
   6   6   3      437.07      388.13     19.63 o 
   7   6   3       75.65       88.23     13.76 o 
   8   6   3        4.51        1.56      7.16 o 
  -8   7   3        9.06       11.92     25.04 o 
  -7   7   3        0.10        7.21      8.96 o 
  -6   7   3       11.37       14.38      8.73 o 
  -5   7   3       19.60       15.78      8.01 o 
  -4   7   3       52.43       47.54      9.33 o 
  -3   7   3      146.03      145.81     11.66 o 
  -2   7   3       19.27       20.58      3.69 o 
  -1   7   3       10.72       14.02      4.30 o 
   0   7   3       87.86       84.45      7.91 o 
   1   7   3        0.20       -0.28      2.52 o 
   2   7   3        5.43        5.52      3.97 o 
   3   7   3       12.43        9.51      4.97 o 
   4   7   3      250.40      231.12     14.88 o 
   5   7   3        0.99        0.73      4.53 o 
   6   7   3       32.81       32.07     10.08 o 
   7   7   3       19.21       20.01      9.61 o 
  -7   8   3       22.92       26.15     11.86 o 
  -6   8   3       11.41        0.33      9.22 o 
  -5   8   3       22.19       17.72      9.08 o 
  -4   8   3       42.12       38.93      9.34 o 
  -3   8   3       66.37       76.96     11.12 o 
  -2   8   3       13.59       15.38      6.90 o 
  -1   8   3      154.00      166.43      7.59 o 
   0   8   3      183.26      169.27     12.25 o 
   1   8   3        7.79        4.73      3.25 o 
   2   8   3        3.41        6.02      6.10 o 
   3   8   3        0.35        4.15      4.83 o 
   4   8   3        0.10       -6.02      5.12 o 
   5   8   3        9.15       10.23      5.30 o 
   6   8   3        3.39       -1.61      6.58 o 
  -5   9   3       30.53       40.55     11.83 o 
  -4   9   3       30.49       30.07     10.20 o 
  -3   9   3        0.58        2.71      6.63 o 
  -2   9   3       11.63        7.22      6.61 o 
  -1   9   3      162.34      177.60     13.82 o 
   0   9   3        0.41        2.95      3.72 o 
   1   9   3        0.47       -2.27      4.21 o 
   2   9   3       68.20       65.39      8.22 o 
   3   9   3        0.45       -3.14      4.98 o 
   4   9   3        2.20       -4.65      9.23 o 
   5   9   3        5.63        4.64      7.12 o 
  -3  10   3       14.97       18.23      8.63 o 
  -2  10   3       55.87       41.69      9.83 o 
  -1  10   3       80.69      160.89     11.64 o 
   0  10   3       38.16       43.24      7.64 o 
   1  10   3       25.02       23.06      7.53 o 
   2  10   3       15.53       19.49      7.05 o 
   3  10   3        9.87       11.11      8.23 o 
 -10   0   4       69.18       77.03     18.77 o 
  -9   0   4       81.17       80.24     11.25 o 
  -8   0   4       39.25       28.42      8.34 o 
  -7   0   4      117.67      100.19      9.66 o 
  -6   0   4      336.07      312.52     14.83 o 
  -5   0   4      676.61      703.37     18.65 o 
  -4   0   4     2864.02     3233.37     59.28 o 
  -3   0   4      298.81      346.58     11.68 o 
  -2   0   4     5454.33     5783.30     63.55 o 
  -1   0   4      709.46      722.23     13.34 o 
   0   0   4     2173.23     2016.86     18.98 o 
   1   0   4        8.94       17.77      2.63 o 
   2   0   4     1278.67     1338.05     21.68 o 
   3   0   4        6.29        4.46      4.60 o 
   4   0   4      121.00      114.20     14.44 o 
   5   0   4     2796.21     2930.12     42.42 o 
   6   0   4       81.78       83.05      8.88 o 
   7   0   4      149.48      146.10     12.05 o 
   8   0   4      141.50      182.95     29.82 o 
   9   0   4        0.25        5.27     20.04 o 
  10   0   4      178.63      284.57     37.99 o 
 -10   1   4       42.62       45.84      9.79 o 
  -9   1   4       94.24       89.52      8.10 o 
  -8   1   4      114.97      113.59      8.14 o 
  -7   1   4       47.18       50.01      5.82 o 
  -6   1   4        0.35        1.62      3.61 o 
  -5   1   4       20.73       22.40      3.84 o 
  -4   1   4     1820.22     2017.39     24.47 o 
  -3   1   4       26.69       23.94      2.88 o 
  -2   1   4     2626.25     2676.39     24.06 o 
  -1   1   4      275.49      251.78      3.19 o 
   0   1   4      484.88      500.61      5.89 o 
   1   1   4     4438.57     4530.52     59.16 o 
   2   1   4       84.08       87.65      5.41 o 
   3   1   4        0.09       -1.85      3.81 o 
   4   1   4      149.44      161.37      7.40 o 
   5   1   4       16.95       11.84      3.58 o 
   6   1   4      291.28      281.92      8.82 o 
   7   1   4       27.52       23.82      6.50 o 
   8   1   4        4.10        8.82      6.23 o 
   9   1   4        9.18       31.62     18.16 o 
  10   1   4       11.65       33.15     17.81 o 
 -10   2   4       15.09       27.29     12.00 o 
  -9   2   4        9.68       16.45      5.95 o 
  -8   2   4        7.49        6.38      4.78 o 
  -7   2   4      285.90      273.84     11.18 o 
  -6   2   4       33.39       28.82      4.66 o 
  -5   2   4      117.52      117.74      7.46 o 
  -4   2   4      644.12      691.79     12.24 o 
  -3   2   4      821.74      861.80     14.21 o 
  -2   2   4        7.76        6.50      1.68 o 
  -1   2   4      106.80      115.64      5.57 o 
   0   2   4      887.30      861.33     10.86 o 
   1   2   4       26.01       23.64      2.72 o 
   2   2   4        0.98       -0.26      1.46 o 
   3   2   4     1444.14     1470.67     21.68 o 
   4   2   4       83.35       74.31      6.18 o 
   5   2   4       74.27       68.84      4.27 o 
   6   2   4       17.90       13.94      5.40 o 
   7   2   4       10.28       13.20      5.83 o 
   8   2   4        0.77        1.86      5.78 o 
   9   2   4       63.75       79.76     12.87 o 
  10   2   4        7.66       35.50     17.88 o 
 -10   3   4        6.93        5.60      8.49 o 
  -9   3   4       31.72       24.95     12.48 o 
  -8   3   4        1.31        3.83      6.87 o 
  -7   3   4      719.62      666.14     15.57 o 
  -6   3   4      669.36      644.45     14.43 o 
  -5   3   4      126.85      133.24      6.54 o 
  -4   3   4      358.55      319.94      9.11 o 
  -3   3   4      102.73       92.76      4.65 o 
  -2   3   4       70.05       69.48      2.91 o 
  -1   3   4       73.47       79.62      4.21 o 
   0   3   4      209.26      223.85      7.73 o 
   1   3   4      648.18      706.09     10.19 o 
   2   3   4     1858.16     1920.31     18.80 o 
   3   3   4     2363.02     2360.90     29.87 o 
   4   3   4       51.31       59.64      6.15 o 
   5   3   4      148.40      131.42      8.86 o 
   6   3   4        0.23       -2.53      3.47 o 
   7   3   4       66.67       62.50      9.11 o 
   8   3   4       84.43       74.74     10.90 o 
   9   3   4       33.14       57.12     13.23 o 
  -9   4   4        5.07        6.08      8.40 o 
  -8   4   4       10.61       14.34      8.32 o 
  -7   4   4       28.61       29.90      9.25 o 
  -6   4   4       64.09       76.86      6.19 o 
  -5   4   4      429.79      436.90     11.71 o 
  -4   4   4       22.85       23.20      4.04 o 
  -3   4   4        2.69        3.76      2.16 o 
  -2   4   4        8.38        7.63      1.79 o 
  -1   4   4      317.62      339.29      9.48 o 
   0   4   4      432.38      430.40     10.51 o 
   1   4   4       59.35       75.31      3.98 o 
   2   4   4      748.72      745.83     10.91 o 
   3   4   4     1050.80     1034.73     19.35 o 
   4   4   4       31.87       24.02      5.01 o 
   5   4   4        2.59        0.86      5.03 o 
   6   4   4        1.40       -0.75      4.24 o 
   7   4   4       12.05        8.54      6.51 o 
   8   4   4       40.87       51.72     10.31 o 
   9   4   4        0.87        8.83     12.45 o 
  -9   5   4        1.70        5.36     15.78 o 
  -8   5   4        4.84        8.69      8.41 o 
  -7   5   4      111.12      140.64     14.93 o 
  -6   5   4       36.25       24.37      6.16 o 
  -5   5   4      395.03      385.96     13.12 o 
  -4   5   4       55.16       44.34      3.92 o 
  -3   5   4        5.38        4.72      2.53 o 
  -2   5   4       86.54       89.28      4.35 o 
  -1   5   4       81.07       87.23      5.77 o 
   0   5   4      212.24      232.47      8.94 o 
   1   5   4       35.15       36.64      3.41 o 
   2   5   4        8.82        7.48      2.47 o 
   3   5   4        8.09       10.83      4.10 o 
   4   5   4       38.35       37.56      5.89 o 
   5   5   4       19.42       28.86      7.89 o 
   6   5   4      153.02      151.33     12.33 o 
   7   5   4        1.24       -3.61      5.17 o 
   8   5   4        0.22       -2.10     10.48 o 
   9   5   4        1.25        3.81     20.23 o 
  -8   6   4        0.01       -6.93      7.45 o 
  -7   6   4        5.62       -2.22      8.13 o 
  -6   6   4      132.51      158.72     16.71 o 
  -5   6   4        2.86        6.87      4.89 o 
  -4   6   4        9.79        5.04      6.22 o 
  -3   6   4       38.53       47.28      6.43 o 
  -2   6   4      128.63      124.11      6.94 o 
  -1   6   4       19.33       16.51      5.30 o 
   0   6   4      106.30      106.79      7.79 o 
   1   6   4       71.70       69.09      4.71 o 
   2   6   4       19.09       17.65      3.26 o 
   3   6   4       44.82       46.42      6.03 o 
   4   6   4      392.33      339.25     14.04 o 
   5   6   4      705.39      704.77     20.63 o 
   6   6   4      119.13      139.36     14.06 o 
   7   6   4        1.49        7.27      5.78 o 
   8   6   4        1.09       -1.42      8.16 o 
  -7   7   4        0.00        8.94      9.07 o 
  -6   7   4        0.52        0.12      7.82 o 
  -5   7   4        9.92       23.48      9.09 o 
  -4   7   4        3.96        5.85      6.63 o 
  -3   7   4        0.01        3.12      5.42 o 
  -2   7   4       56.22       67.42      6.93 o 
  -1   7   4        1.50        3.20      3.22 o 
   0   7   4        0.21       -0.41      3.12 o 
   1   7   4      317.63      301.29      9.43 o 
   2   7   4        3.13       -0.14      3.73 o 
   3   7   4       16.67       12.07      5.15 o 
   4   7   4       26.46       29.38      6.63 o 
   5   7   4        0.00       -3.16      9.42 o 
   6   7   4       17.47       21.45      6.73 o 
   7   7   4       17.05       24.90      8.79 o 
  -6   8   4       14.62       13.79     10.23 o 
  -5   8   4        1.59        4.28      7.23 o 
  -4   8   4        8.52        5.74      7.43 o 
  -3   8   4        0.06       -2.07      6.40 o 
  -2   8   4       48.99       52.11      9.36 o 
  -1   8   4        2.91       -0.40      5.51 o 
   0   8   4      173.89      154.58      9.10 o 
   1   8   4       40.65       46.74      6.62 o 
   2   8   4       17.37       14.17      5.76 o 
   3   8   4        1.17        2.79      5.96 o 
   4   8   4        1.91        3.71      6.09 o 
   5   8   4        5.01        1.31      9.12 o 
   6   8   4       31.09       28.28     11.81 o 
  -5   9   4        9.61        1.98      8.63 o 
  -4   9   4        0.00       -4.44      7.31 o 
  -3   9   4        0.23        0.67      9.70 o 
  -2   9   4        0.07       -1.26      6.36 o 
  -1   9   4        0.39       -5.44     11.02 o 
   0   9   4        0.57        0.99      3.70 o 
   1   9   4       51.96       59.88      7.58 o 
   2   9   4        2.12        2.94      5.71 o 
   3   9   4        2.92        2.37      5.49 o 
   4   9   4        2.35      -11.68     12.86 o 
   5   9   4        5.30        6.56     12.91 o 
  -3  10   4        0.14      -10.64      7.40 o 
  -2  10   4       16.56       21.22     11.31 o 
  -1  10   4       47.34      122.35     11.75 o 
   0  10   4        2.43       21.96      6.25 o 
   1  10   4       10.40       13.68      6.86 o 
   2  10   4        4.72       -6.99     17.85 o 
   3  10   4       18.70       13.28      7.03 o 
 -10   1   5        3.69        8.58      8.11 o 
  -9   1   5       18.00       16.30      5.56 o 
  -8   1   5        2.30        6.69      4.35 o 
  -7   1   5        0.94        1.29      3.63 o 
  -6   1   5        1.57        2.25      3.44 o 
  -5   1   5       58.12       53.25      4.68 o 
  -4   1   5      331.54      342.33      8.90 o 
  -3   1   5       23.94       24.48      2.94 o 
  -2   1   5      165.99      154.19      5.29 o 
  -1   1   5      111.83      110.79      3.13 o 
   0   1   5      133.06      123.20      3.42 o 
   1   1   5      461.50      484.27      8.76 o 
   2   1   5      211.91      200.34      5.80 o 
   3   1   5      986.50     1030.31     22.38 o 
   4   1   5       83.84       76.94      6.77 o 
   5   1   5       49.35       42.67      4.47 o 
   6   1   5       18.03       19.14      3.77 o 
   7   1   5        8.54        6.25      5.54 o 
   8   1   5        2.30       -0.89     10.61 o 
   9   1   5      285.76      370.94     30.14 o 
  10   1   5       62.22      145.49     25.79 o 
 -10   2   5       29.31       22.18      9.67 o 
  -9   2   5      208.31      195.33     32.34 o 
  -8   2   5      162.30      145.22      8.77 o 
  -7   2   5       77.49       85.52      6.75 o 
  -6   2   5      124.46      115.96      6.80 o 
  -5   2   5      353.89      337.81     10.11 o 
  -4   2   5      114.98      120.25      6.08 o 
  -3   2   5       67.19       67.52      3.75 o 
  -2   2   5     1358.31     1366.65     19.16 o 
  -1   2   5       10.45       11.19      3.35 o 
   0   2   5      210.33      173.33      7.50 o 
   1   2   5      489.17      482.81      8.80 o 
   2   2   5        9.96        7.47      2.45 o 
   3   2   5      119.70      130.61      7.14 o 
   4   2   5      333.47      309.46     13.03 o 
   5   2   5        5.74        1.30      2.65 o 
   6   2   5        0.01       -2.78      3.71 o 
   7   2   5      196.28      198.90     12.51 o 
   8   2   5       53.75       58.81      9.97 o 
   9   2   5        1.45       19.40      9.71 o 
  10   2   5        1.88       54.50     20.96 o 
 -10   3   5        8.66        5.65      8.77 o 
  -9   3   5        0.43        4.82     15.84 o 
  -8   3   5       64.21       74.61      8.78 o 
  -7   3   5      219.08      201.96     13.76 o 
  -6   3   5       15.59       16.50      4.18 o 
  -5   3   5        0.08        2.09      3.08 o 
  -4   3   5      770.59      772.44     13.33 o 
  -3   3   5      269.12      250.54      7.05 o 
  -2   3   5     1163.33     1274.24     20.75 o 
  -1   3   5        0.30        1.25      2.50 o 
   0   3   5       27.04       28.44      2.54 o 
   1   3   5      243.28      219.97      6.33 o 
   2   3   5      264.44      232.74      6.12 o 
   3   3   5     1858.48     1776.15     25.62 o 
   4   3   5       89.02       86.28      8.10 o 
   5   3   5       14.63       12.68      5.67 o 
   6   3   5        7.43        9.82      6.03 o 
   7   3   5      141.70      170.74     13.03 o 
   8   3   5      177.91      191.16     18.78 o 
   9   3   5       12.59       26.27      9.79 o 
  -9   4   5        5.92        0.75     20.16 o 
  -8   4   5        2.93        4.74      7.81 o 
  -7   4   5        7.99        5.46      5.85 o 
  -6   4   5       81.63       76.43      7.84 o 
  -5   4   5      469.14      457.84     11.69 o 
  -4   4   5       15.89       19.27      3.77 o 
  -3   4   5      243.89      260.00      9.48 o 
  -2   4   5        6.28        3.50      1.57 o 
  -1   4   5      136.96      148.63      7.09 o 
   0   4   5      128.14      128.97      6.40 o 
   1   4   5      221.72      216.38      6.41 o 
   2   4   5     1515.26     1493.97     17.09 o 
   3   4   5       13.95       13.96      4.13 o 
   4   4   5       11.62       13.25      4.75 o 
   5   4   5        7.48       13.57      5.74 o 
   6   4   5        7.75       10.53      6.83 o 
   7   4   5        0.13        7.55      5.49 o 
   8   4   5        9.61       17.32      8.16 o 
   9   4   5       12.10       27.12     16.31 o 
  -9   5   5        0.20       -1.70      8.27 o 
  -8   5   5        1.58        0.35     12.59 o 
  -7   5   5        2.66        2.31      7.57 o 
  -6   5   5       15.68       15.80      5.80 o 
  -5   5   5      718.36      720.74     18.18 o 
  -4   5   5      264.20      276.95     11.20 o 
  -3   5   5       49.65       51.52      3.49 o 
  -2   5   5      228.02      224.44      6.11 o 
  -1   5   5       63.68       74.28      5.43 o 
   0   5   5      254.04      246.01     13.48 o 
   1   5   5      273.69      268.92      7.83 o 
   2   5   5       13.74       17.52      3.14 o 
   3   5   5       71.11       69.68      6.44 o 
   4   5   5       33.88       37.53      6.20 o 
   5   5   5      541.92      457.79     16.64 o 
   6   5   5       40.31       24.78      7.63 o 
   7   5   5       20.82       26.24      7.04 o 
   8   5   5        6.75       11.31      6.55 o 
  -8   6   5        0.59       -4.15      7.89 o 
  -7   6   5        1.41       10.57      8.20 o 
  -6   6   5       39.79       44.39     19.94 o 
  -5   6   5      181.56      201.77     25.32 o 
  -4   6   5      252.36      259.10     11.71 o 
  -3   6   5       36.19       46.38      8.65 o 
  -2   6   5       47.05       34.18      3.98 o 
  -1   6   5        0.44        2.47      3.64 o 
   0   6   5        0.99        4.04      3.18 o 
   1   6   5       56.42       53.28      4.55 o 
   2   6   5        2.13        2.70      2.86 o 
   3   6   5       33.64       27.71      5.50 o 
   4   6   5      432.75      382.27     15.07 o 
   5   6   5      420.46      339.02     15.23 o 
   6   6   5        0.17        1.32      6.76 o 
   7   6   5       11.60       16.79      6.97 o 
   8   6   5        9.73       17.09      7.72 o 
  -7   7   5       18.01       29.35     11.46 o 
  -6   7   5       26.50       46.34     12.08 o 
  -5   7   5      109.45      123.70     14.77 o 
  -4   7   5      149.77      160.08     14.91 o 
  -3   7   5      320.97      327.12     17.91 o 
  -2   7   5      138.39      142.66     12.32 o 
  -1   7   5       32.05       37.47      7.69 o 
   0   7   5        0.59       -0.99      2.74 o 
   1   7   5        3.85        4.33      3.25 o 
   2   7   5        1.88       -4.50      3.82 o 
   3   7   5       52.89       44.39      6.87 o 
   4   7   5        2.34        5.78      5.57 o 
   5   7   5        4.88       -1.12     11.97 o 
   6   7   5       12.93       17.33      8.34 o 
   7   7   5        2.06       -6.34      5.95 o 
  -6   8   5        1.25      -11.60      7.99 o 
  -5   8   5       32.49       41.40     11.00 o 
  -4   8   5       17.05       18.78      9.61 o 
  -3   8   5       28.64       32.98     22.10 o 
  -2   8   5       38.68       38.77      8.87 o 
  -1   8   5       43.44       55.51     19.91 o 
   0   8   5        7.93        9.89      3.94 o 
   1   8   5      107.04      120.36      8.99 o 
   2   8   5       87.85       96.06      8.86 o 
   3   8   5        2.93        7.60      5.43 o 
   4   8   5        5.17        3.34      6.14 o 
   5   8   5        1.59       -8.31     10.21 o 
   6   8   5       65.97       63.19      8.96 o 
  -5   9   5        0.01       -4.73      8.99 o 
  -4   9   5        6.47       -4.85      7.76 o 
  -3   9   5        4.19        0.02      7.55 o 
  -2   9   5       81.07       89.89     27.01 o 
  -1   9   5        0.06       -0.61      6.71 o 
   0   9   5        3.22        7.17      5.44 o 
   1   9   5      220.67      192.65     14.42 o 
   2   9   5        0.01       -5.09      4.54 o 
   3   9   5        2.28       -7.39      8.06 o 
   4   9   5        0.00      -14.86     10.69 o 
   5   9   5        4.14       -4.91     11.80 o 
  -3  10   5        2.71        5.06      8.70 o 
  -2  10   5        3.95        4.61      8.05 o 
  -1  10   5       57.87      112.23     12.36 o 
   0  10   5       66.74       68.02     19.74 o 
   1  10   5       80.20       71.20     10.79 o 
   2  10   5       11.16        1.23     13.36 o 
 -10   0   6       22.43      -11.53     14.27 o 
  -9   0   6      104.81       96.95     11.56 o 
  -8   0   6      327.65      299.58     17.12 o 
  -7   0   6      202.41      190.36     13.28 o 
  -6   0   6       54.19       68.66      8.06 o 
  -5   0   6      419.09      452.16     15.77 o 
  -4   0   6      514.96      533.80     21.07 o 
  -3   0   6       27.34       27.85      9.34 o 
  -2   0   6        7.05        8.88      3.63 o 
  -1   0   6     1033.77     1003.94     12.79 o 
   0   0   6        8.24        1.97      2.55 o 
   1   0   6       18.82       24.23      3.58 o 
   2   0   6      585.80      616.97     11.53 o 
   3   0   6        0.08        1.15      8.96 o 
   4   0   6     1029.25     1104.56     43.26 o 
   5   0   6       47.51       30.29     12.91 o 
   6   0   6       80.51       82.60      7.62 o 
   7   0   6       37.65       38.87      7.14 o 
   8   0   6        0.91       10.56     24.14 o 
   9   0   6       37.81       66.26     29.18 o 
  10   0   6       13.93       43.37     30.48 o 
 -10   1   6       37.18       45.29     10.86 o 
  -9   1   6        0.43        1.71      5.36 o 
  -8   1   6       24.33       21.81      5.30 o 
  -7   1   6       26.14       30.63      5.16 o 
  -6   1   6       60.82       62.31      5.69 o 
  -5   1   6      216.04      224.38      9.20 o 
  -4   1   6      134.97      135.40      6.35 o 
  -3   1   6     2857.15     3027.62     28.77 o 
  -2   1   6     2846.79     3056.40     28.04 o 
  -1   1   6     1994.35     2010.24     16.27 o 
   0   1   6      857.41      863.35      8.75 o 
   1   1   6       28.99       31.29      2.63 o 
   2   1   6      303.80      258.43      7.09 o 
   3   1   6      564.05      578.77     14.62 o 
   4   1   6       31.77       20.54      5.53 o 
   5   1   6       16.32       16.25      5.72 o 
   6   1   6      104.17       97.81      6.96 o 
   7   1   6       94.21       86.64     16.60 o 
   8   1   6        4.63        9.06     13.19 o 
   9   1   6       36.26       68.84     26.12 o 
  10   1   6       48.50      162.25     25.31 o 
 -10   2   6        2.89        0.81      7.80 o 
  -9   2   6        1.94        1.86      6.08 o 
  -8   2   6        7.37       13.87      6.48 o 
  -7   2   6        0.15       -0.81      3.59 o 
  -6   2   6        4.42        2.02      3.19 o 
  -5   2   6        3.02        1.86      2.68 o 
  -4   2   6      113.46      129.86      6.12 o 
  -3   2   6      332.76      371.39      7.84 o 
  -2   2   6      609.40      675.04     13.48 o 
  -1   2   6      272.03      258.73     10.88 o 
   0   2   6     1307.16     1309.73     13.35 o 
   1   2   6      546.51      548.62      8.47 o 
   2   2   6      428.18      449.53      9.54 o 
   3   2   6       72.91       77.35      6.14 o 
   4   2   6        2.46        3.63      5.25 o 
   5   2   6       40.53       40.19      3.91 o 
   6   2   6      189.06      190.59     11.81 o 
   7   2   6       38.95       39.46      7.88 o 
   8   2   6        3.46       17.13     19.34 o 
   9   2   6        5.44       34.82     27.48 o 
  -9   3   6       18.83       22.10      9.43 o 
  -8   3   6        0.00        2.44      5.49 o 
  -7   3   6       87.22       90.25     11.90 o 
  -6   3   6        1.92        2.45      5.04 o 
  -5   3   6       29.35       28.52      4.01 o 
  -4   3   6       33.10       32.22      3.41 o 
  -3   3   6        2.95        1.54      3.27 o 
  -2   3   6      173.38      171.92      8.06 o 
  -1   3   6       41.29       45.55      4.73 o 
   0   3   6      365.83      416.04      7.55 o 
   1   3   6       50.24       44.65      3.59 o 
   2   3   6     1241.15     1255.29     15.35 o 
   3   3   6      423.50      415.86     12.65 o 
   4   3   6        7.99       10.07      5.10 o 
   5   3   6        7.83        5.05      5.71 o 
   6   3   6        0.30       -3.72      5.96 o 
   7   3   6       54.93       56.95      7.69 o 
   8   3   6        4.05        7.12      6.60 o 
   9   3   6        4.55        8.11     10.32 o 
  -9   4   6       22.13       18.87     19.94 o 
  -8   4   6       31.13       43.88     11.08 o 
  -7   4   6        1.98        4.30      5.81 o 
  -6   4   6      377.12      351.37     13.78 o 
  -5   4   6        9.14        6.19      4.79 o 
  -4   4   6       15.29       14.87      4.73 o 
  -3   4   6      704.18      728.37     16.22 o 
  -2   4   6     1666.42     1794.68     30.36 o 
  -1   4   6       15.31       15.23      2.71 o 
   0   4   6      528.33      563.13     10.25 o 
   1   4   6      195.05      190.53      6.40 o 
   2   4   6       39.14       36.18      3.67 o 
   3   4   6      281.78      291.81     15.71 o 
   4   4   6      256.82      228.47     11.98 o 
   5   4   6       28.61       26.40      7.29 o 
   6   4   6       66.19       76.74      9.78 o 
   7   4   6        2.86        4.23      6.35 o 
   8   4   6       54.84       92.91     16.12 o 
   9   4   6       24.06       28.95     16.80 o 
  -9   5   6       25.45       27.52     11.58 o 
  -8   5   6       35.97       38.20     10.98 o 
  -7   5   6       71.09       76.67     12.54 o 
  -6   5   6      107.22      109.16      9.45 o 
  -5   5   6      418.71      398.07     14.26 o 
  -4   5   6      100.40      114.43      8.33 o 
  -3   5   6       75.20       72.72      6.71 o 
  -2   5   6      742.72      787.80      9.76 o 
  -1   5   6       92.30       97.32      5.90 o 
   0   5   6       28.79       32.60      3.56 o 
   1   5   6       10.50        6.66      2.79 o 
   2   5   6      204.30      178.71      7.01 o 
   3   5   6      210.59      182.07      9.88 o 
   4   5   6      437.10      414.01     15.24 o 
   5   5   6      480.92      439.98     17.10 o 
   6   5   6        4.87       -2.34      6.07 o 
   7   5   6        5.26        7.97      5.41 o 
   8   5   6        1.50       -3.70      6.17 o 
  -8   6   6        0.02       -5.28      8.43 o 
  -7   6   6      148.53      175.63     25.76 o 
  -6   6   6        1.32       -9.65      6.44 o 
  -5   6   6        2.92        1.70      5.98 o 
  -4   6   6      255.90      287.17     12.86 o 
  -3   6   6      155.44      153.17     12.50 o 
  -2   6   6       47.46       45.48      7.99 o 
  -1   6   6        0.13       -0.35      3.35 o 
   0   6   6      164.30      168.71      7.16 o 
   1   6   6        1.00        0.52      2.81 o 
   2   6   6       51.93       54.19      6.10 o 
   3   6   6       42.33       51.76      6.76 o 
   4   6   6      132.52      125.05      9.59 o 
   5   6   6        5.32        2.59      5.88 o 
   6   6   6        9.19       11.54      8.03 o 
   7   6   6        0.27       -9.32      7.48 o 
   8   6   6       22.36       33.06      9.28 o 
  -7   7   6        2.80       -4.23      8.71 o 
  -6   7   6        5.70       12.70      9.35 o 
  -5   7   6        0.35       -5.13      6.64 o 
  -4   7   6       19.79       17.50      8.73 o 
  -3   7   6      216.74      248.51     16.35 o 
  -2   7   6       93.30       89.67     10.69 o 
  -1   7   6        1.90        2.02      5.92 o 
   0   7   6      148.57      149.16      7.91 o 
   1   7   6      199.87      197.38      8.39 o 
   2   7   6       41.44       37.51      6.53 o 
   3   7   6      140.09      146.07     19.21 o 
   4   7   6       10.86        7.92      5.86 o 
   5   7   6       26.77       13.64      7.27 o 
   6   7   6       28.08       22.40      9.09 o 
   7   7   6       56.77       62.87     14.01 o 
  -6   8   6        2.97       -2.83      8.68 o 
  -5   8   6       22.59       29.66     11.12 o 
  -4   8   6        0.41       -0.77      7.69 o 
  -3   8   6       24.34       23.11     13.77 o 
  -2   8   6       26.48       34.51      9.44 o 
  -1   8   6        0.63       -2.33      7.65 o 
   0   8   6      159.83      160.63      9.43 o 
   1   8   6       97.12       94.16      8.55 o 
   2   8   6        5.47        5.35      4.95 o 
   3   8   6       45.61       59.89      8.14 o 
   4   8   6        5.57        4.38      6.09 o 
   5   8   6        9.72        2.61     14.63 o 
   6   8   6       74.57       64.01     11.89 o 
  -5   9   6       14.91       14.24     18.16 o 
  -4   9   6       10.72       12.64      9.84 o 
  -3   9   6       11.99        3.74      8.09 o 
  -2   9   6       46.79       51.43     13.58 o 
  -1   9   6       27.35       53.37     27.57 o 
   0   9   6       13.86       23.55      9.93 o 
   1   9   6        7.68       -0.74      5.54 o 
   2   9   6       51.93       62.36     10.72 o 
   3   9   6        0.37       -0.33      5.53 o 
   4   9   6        0.08       -7.45      8.65 o 
  -2  10   6       12.71        0.47      9.64 o 
  -1  10   6        0.91       14.95      4.78 o 
   0  10   6        0.00        3.34      6.71 o 
   1  10   6        0.11       -0.23      6.25 o 
   2  10   6        1.37        2.84      7.51 o 
 -10   1   7        0.13        1.04      6.72 o 
  -9   1   7        3.33       -0.42      5.54 o 
  -8   1   7       30.62       34.71      8.77 o 
  -7   1   7      134.39      122.13      7.72 o 
  -6   1   7       64.67       63.19      5.58 o 
  -5   1   7       18.85       15.58      4.30 o 
  -4   1   7      184.86      198.04      7.55 o 
  -3   1   7      113.99      126.81      5.81 o 
  -2   1   7      342.99      329.16      5.74 o 
  -1   1   7     3232.69     3400.76     22.49 o 
   0   1   7     2403.91     2486.85     18.06 o 
   1   1   7      585.72      557.47      7.86 o 
   2   1   7      337.83      321.15      8.75 o 
   3   1   7       40.04       38.53      5.63 o 
   4   1   7      392.90      393.87     14.67 o 
   5   1   7      503.58      502.78     17.04 o 
   6   1   7       71.26       64.81      6.11 o 
   7   1   7       30.75       20.27      6.51 o 
   8   1   7        2.63        5.95     14.02 o 
   9   1   7       87.75      134.50     23.64 o 
  -9   2   7        5.80       -0.27      5.75 o 
  -8   2   7       15.29       17.20      8.03 o 
  -7   2   7      326.47      309.98     13.87 o 
  -6   2   7      193.45      193.69      8.85 o 
  -5   2   7       13.88       14.42      3.48 o 
  -4   2   7        1.79        3.10      2.28 o 
  -3   2   7      451.03      501.76     12.78 o 
  -2   2   7       20.64       15.69      3.96 o 
  -1   2   7      435.71      407.70      8.68 o 
   0   2   7     1410.43     1470.62     15.03 o 
   1   2   7      432.91      429.72      8.10 o 
   2   2   7      405.17      420.41     10.92 o 
   3   2   7       96.27       94.32      7.25 o 
   4   2   7       10.85       11.16      5.50 o 
   5   2   7        4.78        3.89      5.29 o 
   6   2   7       47.95       38.10      7.91 o 
   7   2   7       93.44      109.70     11.02 o 
   8   2   7        8.46        8.55      6.64 o 
   9   2   7        3.88       -1.55     17.10 o 
  -9   3   7       20.05        8.90      8.83 o 
  -8   3   7        8.03       18.88      6.89 o 
  -7   3   7       12.34       13.68      6.84 o 
  -6   3   7       22.01       30.72      6.49 o 
  -5   3   7      213.58      218.28     10.99 o 
  -4   3   7       38.79       37.94      3.17 o 
  -3   3   7      202.09      194.75     10.28 o 
  -2   3   7      288.12      300.09     10.16 o 
  -1   3   7     3684.77     3884.65     41.98 o 
   0   3   7     1509.93     1538.87     15.84 o 
   1   3   7      949.10      895.38     13.16 o 
   2   3   7      407.97      410.18     11.06 o 
   3   3   7      274.87      269.98      6.92 o 
   4   3   7        6.25        8.11      4.82 o 
   5   3   7       27.95       30.64      6.70 o 
   6   3   7       21.68       28.78      8.47 o 
   7   3   7        6.59        4.31      7.58 o 
   8   3   7        8.86       18.47     12.47 o 
   9   3   7       23.57       35.16     20.14 o 
  -9   4   7       20.02        2.10      8.12 o 
  -8   4   7       33.99       45.42     10.71 o 
  -7   4   7       72.90       59.36      8.20 o 
  -6   4   7       78.34       85.49      8.66 o 
  -5   4   7       27.02       35.99      6.36 o 
  -4   4   7       17.88       24.64      5.40 o 
  -3   4   7       80.30       75.42      6.83 o 
  -2   4   7        0.12        2.48      3.78 o 
  -1   4   7      102.52      105.69      5.24 o 
   0   4   7      371.68      392.29      8.86 o 
   1   4   7      109.49      104.56      5.27 o 
   2   4   7      152.64      156.24      6.49 o 
   3   4   7        0.23        0.24      3.82 o 
   4   4   7        2.88        6.55      4.68 o 
   5   4   7        0.06        0.14      5.62 o 
   6   4   7       87.80       80.01      9.86 o 
   7   4   7        3.21        6.46      7.46 o 
   8   4   7        7.46        9.78      7.72 o 
   9   4   7       16.09       11.13      8.78 o 
  -8   5   7        4.65        6.29     11.40 o 
  -7   5   7       64.52      109.93     14.64 o 
  -6   5   7       31.54       27.64      6.75 o 
  -5   5   7       16.27       20.69      6.13 o 
  -4   5   7      181.15      185.65     10.31 o 
  -3   5   7       87.53       93.00      7.52 o 
  -2   5   7        1.39        3.47      3.82 o 
  -1   5   7      128.44      134.83      7.56 o 
   0   5   7        3.39        2.78      2.61 o 
   1   5   7        6.55        2.69      2.80 o 
   2   5   7       89.69       83.86      7.16 o 
   3   5   7        7.09        9.18      4.45 o 
   4   5   7      203.98      212.71     11.46 o 
   5   5   7       53.25       48.67      8.12 o 
   6   5   7       15.82       11.00      7.68 o 
   7   5   7       20.60       26.66      9.04 o 
   8   5   7        1.11       14.41      6.94 o 
  -8   6   7       86.54      126.46     17.64 o 
  -7   6   7       61.20       75.55     19.22 o 
  -6   6   7        8.48       -1.69      7.57 o 
  -5   6   7       79.04       78.46      8.85 o 
  -4   6   7      279.75      277.82     12.83 o 
  -3   6   7        4.21        3.48      4.62 o 
  -2   6   7        6.99        3.29      5.62 o 
  -1   6   7      109.31      100.84      9.74 o 
   0   6   7       40.61       47.15      4.55 o 
   1   6   7        1.77       -0.07      2.92 o 
   2   6   7      349.14      315.97     12.63 o 
   3   6   7      642.55      611.10     17.96 o 
   4   6   7       11.15       12.02      5.99 o 
   5   6   7       13.07        4.57      6.84 o 
   6   6   7       12.51       12.10      7.37 o 
   7   6   7        1.66       -7.58     14.26 o 
  -7   7   7       57.21       82.35     26.46 o 
  -6   7   7       37.56       60.06     19.90 o 
  -5   7   7       12.70       19.39      9.29 o 
  -4   7   7      233.81      252.67     17.50 o 
  -3   7   7       19.29       12.34      8.18 o 
  -2   7   7       13.65       16.34      7.55 o 
  -1   7   7        0.07        2.24      8.17 o 
   0   7   7       51.14       48.01      6.36 o 
   1   7   7        7.48       13.34      4.68 o 
   2   7   7      357.58      347.72     14.47 o 
   3   7   7       14.68       12.48      5.59 o 
   4   7   7        4.27        1.85      5.34 o 
   5   7   7       24.79       22.62      8.36 o 
   6   7   7      105.30       80.87     11.95 o 
   7   7   7       41.65       45.90      8.73 o 
  -6   8   7        4.49       -8.43      9.21 o 
  -5   8   7        1.28        0.87      8.31 o 
  -4   8   7       42.09       44.72     11.78 o 
  -3   8   7        0.63       -0.85      7.66 o 
  -2   8   7      118.96      125.07     13.49 o 
  -1   8   7        0.06       -0.85     11.94 o 
   0   8   7      104.10       88.42      8.81 o 
   1   8   7       50.67       48.72      9.17 o 
   2   8   7        5.45        4.54      5.08 o 
   3   8   7       59.21       51.58      8.21 o 
   4   8   7        0.02       -7.13     14.53 o 
   5   8   7       41.07       33.19      9.21 o 
   6   8   7       70.40       56.45     11.46 o 
  -4   9   7        0.06      -11.33     16.34 o 
  -3   9   7       10.13        1.60      9.45 o 
  -2   9   7      160.33      160.32     26.71 o 
  -1   9   7       95.39      110.38     16.68 o 
   0   9   7      115.56      126.17     11.78 o 
   1   9   7        0.62       -2.82      7.37 o 
   2   9   7        1.13        0.56      6.51 o 
   3   9   7        5.90      -10.35     23.74 o 
   4   9   7       11.54       15.91      8.42 o 
  -1  10   7       23.20       40.99      8.99 o 
   0  10   7       18.48       14.02      7.64 o 
   1  10   7        0.04       -2.15      6.58 o 
  -9   0   8       70.24       20.87     15.27 o 
  -8   0   8      173.43      156.23     14.13 o 
  -7   0   8       25.28       14.27      7.63 o 
  -6   0   8       72.83       90.36      9.07 o 
  -5   0   8      440.94      447.81     16.54 o 
  -4   0   8      174.23      196.31     11.23 o 
  -3   0   8       33.82       28.88      4.90 o 
  -2   0   8       34.44       34.67      9.45 o 
  -1   0   8        2.16       -0.15      2.52 o 
   0   0   8       31.52       26.15      3.58 o 
   1   0   8     2587.00     2655.99     28.42 o 
   2   0   8     1449.31     1445.72     22.07 o 
   3   0   8      222.19      199.95     10.67 o 
   4   0   8      774.57      745.59     21.93 o 
   5   0   8       65.49       48.97     17.43 o 
   6   0   8        0.07        7.07     14.85 o 
   7   0   8        5.19       21.09     18.07 o 
   8   0   8       38.87       71.66     26.66 o 
   9   0   8       16.12       86.52     33.89 o 
  -9   1   8        0.00       -0.57      5.87 o 
  -8   1   8       98.42       91.47     11.66 o 
  -7   1   8       25.04       29.37      5.33 o 
  -6   1   8       17.19       19.82      4.35 o 
  -5   1   8        4.66        3.83      3.01 o 
  -4   1   8       46.01       39.46      4.00 o 
  -3   1   8        0.57        2.08      2.30 o 
  -2   1   8        3.34        1.83      1.58 o 
  -1   1   8        3.06        1.90      1.60 o 
   0   1   8       93.82       84.87      3.55 o 
   1   1   8     1643.51     1764.47     15.42 o 
   2   1   8     1330.85     1339.32     13.51 o 
   3   1   8      472.32      469.21     15.98 o 
   4   1   8      140.10      130.02      8.71 o 
   5   1   8       22.09       17.29      6.43 o 
   6   1   8       76.95       98.38     15.22 o 
   7   1   8        8.07       14.87     16.04 o 
   8   1   8        7.20        5.93     18.06 o 
   9   1   8        4.64        9.05     48.66 o 
  -9   2   8        3.10        5.53      8.17 o 
  -8   2   8       10.29        3.43      5.90 o 
  -7   2   8        1.86        2.88      5.48 o 
  -6   2   8       67.39       52.61      7.30 o 
  -5   2   8       72.54       75.70      5.30 o 
  -4   2   8      119.50      128.22      6.17 o 
  -3   2   8      146.98      157.80      8.64 o 
  -2   2   8        0.11        0.25      3.48 o 
  -1   2   8      395.17      422.22      6.21 o 
   0   2   8      328.73      334.43      7.45 o 
   1   2   8      122.45      126.50      4.87 o 
   2   2   8        1.38        1.03      2.74 o 
   3   2   8       64.12       72.82      4.71 o 
   4   2   8       72.88       73.83      8.19 o 
   5   2   8       41.56       41.26      7.23 o 
   6   2   8       17.19       13.87      7.43 o 
   7   2   8        0.74        8.74     13.09 o 
   8   2   8        5.38        8.76      6.12 o 
   9   2   8       11.48       25.46     30.26 o 
  -9   3   8       81.01       82.23     13.25 o 
  -8   3   8        2.71       -2.32      5.82 o 
  -7   3   8       14.60       12.65      6.17 o 
  -6   3   8       17.98       24.30      6.84 o 
  -5   3   8        4.93        5.15      4.69 o 
  -4   3   8      134.50      142.77     12.61 o 
  -3   3   8       63.65       70.63      6.61 o 
  -2   3   8       61.86       63.77      6.26 o 
  -1   3   8       54.20       46.33      5.23 o 
   0   3   8        8.77        7.97      2.40 o 
   1   3   8      331.67      313.92      7.59 o 
   2   3   8      378.26      340.09      9.01 o 
   3   3   8       75.84       70.80      4.59 o 
   4   3   8       23.01       19.14      5.51 o 
   5   3   8        7.86       18.39      7.15 o 
   6   3   8        1.01        7.51      7.48 o 
   7   3   8        0.02        3.31      7.86 o 
   8   3   8       65.25       79.92     11.48 o 
   9   3   8        0.05       27.90     18.23 o 
  -9   4   8       37.35       55.28     12.98 o 
  -8   4   8        5.65        3.19      7.67 o 
  -7   4   8        0.83        1.14      5.45 o 
  -6   4   8      361.34      327.39     14.48 o 
  -5   4   8      270.74      240.81     11.92 o 
  -4   4   8        9.31        9.62      4.68 o 
  -3   4   8        0.20        3.69      4.21 o 
  -2   4   8       13.16       14.44      4.72 o 
  -1   4   8      217.85      216.49      9.59 o 
   0   4   8        1.24        0.15      2.14 o 
   1   4   8        0.91        3.62      2.68 o 
   2   4   8      162.07      152.83      6.45 o 
   3   4   8       22.28       23.35      5.22 o 
   4   4   8      536.55      505.45     16.77 o 
   5   4   8      178.67      160.21     11.39 o 
   6   4   8       86.80       72.31     10.35 o 
   7   4   8        2.96       -5.20      8.74 o 
   8   4   8        9.34       16.70      9.13 o 
  -8   5   8        3.14        3.07      8.77 o 
  -7   5   8       13.79       32.83      7.65 o 
  -6   5   8       19.71       18.29      6.51 o 
  -5   5   8      257.55      250.87     18.11 o 
  -4   5   8       68.90       76.98      7.92 o 
  -3   5   8       23.64       29.95      5.82 o 
  -2   5   8       28.37       24.54      5.26 o 
  -1   5   8      119.66      120.71      7.75 o 
   0   5   8      337.02      318.23     10.28 o 
   1   5   8       16.70       16.03      3.44 o 
   2   5   8      620.36      578.87     12.04 o 
   3   5   8        0.27        0.70      4.60 o 
   4   5   8      476.04      397.24     15.77 o 
   5   5   8        1.78        9.33      6.24 o 
   6   5   8        6.18        2.78      9.82 o 
   7   5   8        0.02        7.21      8.20 o 
   8   5   8        1.93        9.48      6.60 o 
  -8   6   8        6.56        2.18      9.81 o 
  -7   6   8        8.83       14.98     12.00 o 
  -6   6   8        7.43        5.30      6.00 o 
  -5   6   8       28.22       25.98      8.09 o 
  -4   6   8        0.05       -1.38      5.18 o 
  -3   6   8        8.40        7.86      5.37 o 
  -2   6   8      174.79      178.57     13.08 o 
  -1   6   8        9.47       11.57      5.36 o 
   0   6   8        1.17        1.16      3.69 o 
   1   6   8        0.97       -1.85      4.50 o 
   2   6   8      265.36      262.76     12.08 o 
   3   6   8       18.62       15.13      5.52 o 
   4   6   8      423.46      370.18     15.89 o 
   5   6   8        0.04       -1.28      7.92 o 
   6   6   8        0.27       -1.28      6.85 o 
   7   6   8        0.00        3.70     11.13 o 
  -7   7   8       14.28       13.91     11.67 o 
  -6   7   8        0.15       -6.56      8.15 o 
  -5   7   8       11.46       17.52      6.94 o 
  -4   7   8      245.48      255.96     18.47 o 
  -3   7   8       16.67       19.72      8.45 o 
  -2   7   8       57.71       60.64     10.60 o 
  -1   7   8        9.05       11.17      6.78 o 
   0   7   8        4.36        4.19      4.15 o 
   1   7   8       39.75       33.90     10.29 o 
   2   7   8       19.78       14.31      5.23 o 
   3   7   8       21.04       10.88      5.72 o 
   4   7   8        5.57       -6.17      9.79 o 
   5   7   8       10.54        9.23      7.36 o 
   6   7   8      247.59      207.58     15.70 o 
  -6   8   8        8.51        5.43     10.68 o 
  -5   8   8        9.34        1.48      9.27 o 
  -4   8   8        3.74      -13.14      8.76 o 
  -3   8   8        2.03       -9.33      7.30 o 
  -2   8   8       57.55       67.72     11.66 o 
  -1   8   8       73.65       82.28      7.93 o 
   0   8   8       49.68       57.67      9.09 o 
   1   8   8       41.14       50.76      9.46 o 
   2   8   8       88.89       86.96     25.27 o 
   3   8   8       13.35        7.47      5.94 o 
   4   8   8        8.36        2.92      8.14 o 
   5   8   8       51.50       35.89     16.86 o 
  -4   9   8       19.40       12.28     11.89 o 
  -3   9   8       13.69       -0.92     20.52 o 
  -2   9   8        4.37       -5.32     10.17 o 
  -1   9   8        4.82       13.98      5.73 o 
   0   9   8        6.98       -1.95      6.11 o 
   1   9   8       33.65       28.03      9.44 o 
   2   9   8        0.05       -2.35      6.95 o 
   3   9   8        2.95       -3.53     10.82 o 
   4   9   8        0.38       -4.56     16.25 o 
  -9   1   9        1.15        4.21     10.09 o 
  -8   1   9       48.80       36.69      7.70 o 
  -7   1   9       22.34       27.15      6.58 o 
  -6   1   9      176.07      158.80     19.30 o 
  -5   1   9       86.31       85.76      6.05 o 
  -4   1   9      272.51      262.33      8.80 o 
  -3   1   9        0.70        0.83      3.64 o 
  -2   1   9        3.94        1.49      2.07 o 
  -1   1   9      244.28      270.95      5.51 o 
   0   1   9      264.72      290.73      6.13 o 
   1   1   9      129.43      140.58      4.78 o 
   2   1   9       73.97       76.37      3.98 o 
   3   1   9       73.61       77.24      5.41 o 
   4   1   9       41.32       37.07      7.83 o 
   5   1   9      207.35      220.31     12.68 o 
   6   1   9      172.56      153.79     18.23 o 
   7   1   9       15.35       11.82     13.92 o 
   8   1   9        3.41       24.98     17.44 o 
   9   1   9       18.87       79.69     23.40 o 
  -9   2   9       29.68       37.17      9.28 o 
  -8   2   9        9.19        7.17      5.98 o 
  -7   2   9       99.73       85.35      9.22 o 
  -6   2   9        2.72        0.28      5.09 o 
  -5   2   9        0.46        2.51      4.47 o 
  -4   2   9      352.05      369.09     13.15 o 
  -3   2   9      521.01      519.43     14.39 o 
  -2   2   9        0.39        2.91      2.08 o 
  -1   2   9      334.26      353.45      6.18 o 
   0   2   9      191.78      193.21      6.82 o 
   1   2   9      195.45      191.35      6.59 o 
   2   2   9       55.89       53.29      4.60 o 
   3   2   9      340.12      350.25     17.42 o 
   4   2   9        0.70       -0.27      5.23 o 
   5   2   9      137.58      122.55     10.44 o 
   6   2   9      131.54      119.05     11.18 o 
   7   2   9      150.78      166.83     21.48 o 
   8   2   9       22.23       26.47      7.74 o 
   9   2   9        1.17       43.87     23.77 o 
  -9   3   9       13.76       10.71      7.00 o 
  -8   3   9       39.53       39.17      8.32 o 
  -7   3   9      103.11       88.92      9.44 o 
  -6   3   9      147.29      140.21     10.33 o 
  -5   3   9       32.83       29.60      6.49 o 
  -4   3   9        6.08        6.23      4.91 o 
  -3   3   9      283.80      290.70     11.78 o 
  -2   3   9      171.51      201.06      9.95 o 
  -1   3   9       82.12       78.35      5.08 o 
   0   3   9      122.80      113.67      5.15 o 
   1   3   9      271.71      276.14      7.46 o 
   2   3   9        2.42        5.04      3.24 o 
   3   3   9        4.49        6.59      3.27 o 
   4   3   9      318.89      301.78     13.38 o 
   5   3   9        0.00        8.09      6.40 o 
   6   3   9      254.25      243.01     26.98 o 
   7   3   9       22.37       18.68      9.08 o 
   8   3   9       99.65      105.90     12.64 o 
  -8   4   9       19.52       12.52     10.00 o 
  -7   4   9       39.59       46.16      8.09 o 
  -6   4   9        2.29        4.22      5.69 o 
  -5   4   9      178.54      194.07     11.26 o 
  -4   4   9       12.28       13.68      5.52 o 
  -3   4   9       17.76       20.85      5.32 o 
  -2   4   9       65.11       54.74      6.31 o 
  -1   4   9      125.57      123.02     10.69 o 
   0   4   9       23.41       19.84      2.95 o 
   1   4   9       58.01       59.73      5.30 o 
   2   4   9       40.38       38.57      4.44 o 
   3   4   9      247.74      215.37     11.07 o 
   4   4   9      289.01      278.79     18.17 o 
   5   4   9       11.42       13.02      8.96 o 
   6   4   9       22.89       20.98      8.40 o 
   7   4   9       56.50       87.87     26.18 o 
   8   4   9        0.72        8.14      9.80 o 
  -8   5   9        4.69       16.36     10.03 o 
  -7   5   9       35.28       41.36      8.56 o 
  -6   5   9       25.59       40.38      8.08 o 
  -5   5   9       90.24       99.83      9.60 o 
  -4   5   9        2.51       -1.50      4.83 o 
  -3   5   9       17.98       17.33      5.86 o 
  -2   5   9        2.54       -2.28      4.22 o 
  -1   5   9       39.48       41.69      4.92 o 
   0   5   9      210.04      208.72      7.72 o 
   1   5   9      103.89       95.68      5.81 o 
   2   5   9        6.41        6.92      4.17 o 
   3   5   9      490.27      487.65     21.40 o 
   4   5   9      440.37      428.96     16.68 o 
   5   5   9       32.31       32.93      8.20 o 
   6   5   9        3.10        5.90      7.41 o 
   7   5   9        9.15       15.88     15.61 o 
   8   5   9       11.70       27.51      7.28 o 
  -7   6   9       19.20       35.06     11.53 o 
  -6   6   9      162.65      169.88     12.52 o 
  -5   6   9      100.32      103.44     16.14 o 
  -4   6   9       55.49       54.40      8.18 o 
  -3   6   9       83.10       98.28     10.53 o 
  -2   6   9       15.97       14.59      7.74 o 
  -1   6   9      102.36       99.68      7.76 o 
   0   6   9       16.38       11.21      4.84 o 
   1   6   9      664.75      643.91     13.86 o 
   2   6   9      137.10      129.55     10.29 o 
   3   6   9       22.02       31.28      6.58 o 
   4   6   9       65.77       63.36      8.70 o 
   5   6   9       10.31        0.62     16.99 o 
   6   6   9       43.12       36.05      9.56 o 
   7   6   9        0.55      -10.19     14.47 o 
  -6   7   9        6.65       -4.80      9.00 o 
  -5   7   9        0.03        1.05      5.99 o 
  -4   7   9       21.92       25.96     10.24 o 
  -3   7   9       33.70       38.25     10.48 o 
  -2   7   9       31.80       33.62      9.98 o 
  -1   7   9      119.69      122.39     11.52 o 
   0   7   9      154.04      142.14      9.36 o 
   1   7   9      140.84      133.60     25.36 o 
   2   7   9       67.97       68.59     10.98 o 
   3   7   9       42.39       37.21      8.50 o 
   4   7   9       63.12       74.93      9.48 o 
   5   7   9       18.06        8.65     10.57 o 
   6   7   9        3.00      -13.98     23.19 o 
  -5   8   9        3.60       12.28     10.39 o 
  -4   8   9       38.39       46.31     12.97 o 
  -3   8   9      226.53      257.65     28.70 o 
  -2   8   9       11.84       35.32     25.04 o 
  -1   8   9       15.62       25.27      6.00 o 
   0   8   9        6.98       14.24      6.60 o 
   1   8   9       36.35       29.09      8.71 o 
   2   8   9        2.39        3.15      7.23 o 
   3   8   9        5.21        3.59      7.88 o 
   4   8   9        8.20        7.38      6.58 o 
   5   8   9       13.32        6.86     13.77 o 
  -3   9   9      175.58      204.38     25.65 o 
  -2   9   9      102.30      164.47     15.05 o 
  -1   9   9        3.59       10.13      5.83 o 
   0   9   9        5.95       16.42      7.42 o 
   1   9   9        3.47       -2.63      6.19 o 
   2   9   9        0.07       -8.22      5.48 o 
   3   9   9       10.59        0.82     12.87 o 
  -9   0  10        0.65       -3.27     13.86 o 
  -8   0  10        0.74       -0.28     13.44 o 
  -7   0  10      227.31      182.76     21.64 o 
  -6   0  10       86.80      104.42     10.24 o 
  -5   0  10       82.99       80.89      8.45 o 
  -4   0  10      169.52      182.03     11.59 o 
  -3   0  10      350.96      332.50     27.97 o 
  -2   0  10      300.19      319.68     10.67 o 
  -1   0  10     1097.82     1180.12     16.97 o 
   0   0  10      229.75      243.12     17.40 o 
   1   0  10     1082.73     1129.02     17.90 o 
   2   0  10      323.08      315.72     10.40 o 
   3   0  10       43.41       36.34      7.41 o 
   4   0  10        0.32        3.72      6.39 o 
   5   0  10        2.34       -6.32     15.55 o 
   6   0  10       44.51       54.18     22.75 o 
   7   0  10       66.00       76.60     29.26 o 
   8   0  10       19.29       79.81     33.70 o 
   9   0  10      104.16      210.97     41.51 o 
  -9   1  10       90.92       67.24     13.12 o 
  -8   1  10       72.53       71.52     17.32 o 
  -7   1  10       21.78       28.32      6.63 o 
  -6   1  10       22.19       27.05      6.26 o 
  -5   1  10        0.82        0.41      4.64 o 
  -4   1  10       68.87       74.39      6.73 o 
  -3   1  10       90.47       97.21      4.00 o 
  -2   1  10      358.12      335.38      6.12 o 
  -1   1  10      100.24      108.64      4.04 o 
   0   1  10      516.17      549.30      8.46 o 
   1   1  10        0.97        4.44      2.51 o 
   2   1  10      282.95      271.39      6.86 o 
   3   1  10      171.02      179.77      6.68 o 
   4   1  10        9.52        8.39      5.84 o 
   5   1  10        7.28        4.62      6.94 o 
   6   1  10        3.38        3.94     12.84 o 
   7   1  10        0.11        3.67     15.91 o 
   8   1  10       33.78       52.99     33.92 o 
   9   1  10       28.37       76.14     24.62 o 
  -9   2  10        0.01       14.51     18.44 o 
  -8   2  10        9.70       12.10      8.34 o 
  -7   2  10       16.21       11.62      6.42 o 
  -6   2  10       28.61       28.74      6.97 o 
  -5   2  10      152.20      139.39      9.63 o 
  -4   2  10        7.93       10.94      5.15 o 
  -3   2  10      149.11      128.50      8.34 o 
  -2   2  10      126.94      126.83      5.01 o 
  -1   2  10      106.11      106.74      4.01 o 
   0   2  10        2.57        7.33      2.50 o 
   1   2  10       94.74       87.78      4.90 o 
   2   2  10      120.07      121.58      5.58 o 
   3   2  10      398.82      387.35     10.50 o 
   4   2  10        5.96        5.53      5.80 o 
   5   2  10       94.37      108.36     10.30 o 
   6   2  10       69.12       65.34     10.10 o 
   7   2  10       44.08       67.57     18.99 o 
   8   2  10       26.60       65.47     21.00 o 
  -9   3  10       10.52       14.63      7.49 o 
  -8   3  10       68.70       70.43      9.54 o 
  -7   3  10        8.84       11.36      9.01 o 
  -6   3  10       52.46       52.78      8.06 o 
  -5   3  10        9.99       14.89      6.14 o 
  -4   3  10      559.34      524.70     16.01 o 
  -3   3  10      118.71      108.80      7.99 o 
  -2   3  10       47.76       43.66      7.60 o 
  -1   3  10       11.74        7.94      2.23 o 
   0   3  10       47.86       47.04      3.82 o 
   1   3  10      380.00      361.79      8.90 o 
   2   3  10        2.97        4.09      3.30 o 
   3   3  10       65.68       62.07      6.75 o 
   4   3  10       24.68       27.42      6.76 o 
   5   3  10      410.73      372.96     23.83 o 
   6   3  10      109.05      118.81     12.18 o 
   7   3  10      143.13      129.23     13.26 o 
   8   3  10       17.66       44.90     19.14 o 
  -8   4  10        9.58       12.61      6.81 o 
  -7   4  10       10.44        9.09      6.53 o 
  -6   4  10        1.83       -2.05      5.43 o 
  -5   4  10       33.60       36.72      7.44 o 
  -4   4  10      357.24      338.89     16.09 o 
  -3   4  10       31.58       34.03      6.45 o 
  -2   4  10        0.87       -2.39      5.65 o 
  -1   4  10      503.57      494.87     11.66 o 
   0   4  10        0.02        1.13      2.39 o 
   1   4  10       52.04       50.20      4.68 o 
   2   4  10        8.26       13.93      3.90 o 
   3   4  10      546.71      492.15     15.95 o 
   4   4  10      143.14      141.72     10.41 o 
   5   4  10      161.28      145.66     18.67 o 
   6   4  10       92.44       84.08     11.17 o 
   7   4  10       13.29       13.26     12.62 o 
   8   4  10        7.34       12.52     20.72 o 
  -8   5  10        4.03       -0.05      8.55 o 
  -7   5  10       13.22       19.39      7.75 o 
  -6   5  10      147.75      171.49     12.15 o 
  -5   5  10        2.53        3.40      5.54 o 
  -4   5  10       35.17       41.59      7.61 o 
  -3   5  10       89.04       90.30      8.77 o 
  -2   5  10       69.58       86.19      8.21 o 
  -1   5  10      166.91      172.97      8.01 o 
   0   5  10       14.18       17.14      5.03 o 
   1   5  10      146.53      151.96      7.46 o 
   2   5  10        9.98        6.76      4.44 o 
   3   5  10        1.17        4.63      4.88 o 
   4   5  10       74.89       72.22      8.96 o 
   5   5  10       55.63       56.19      9.25 o 
   6   5  10        5.21       -8.96      9.45 o 
   7   5  10       12.12       -1.88     17.41 o 
  -7   6  10        1.68       -4.90      8.75 o 
  -6   6  10       15.95       24.82      7.50 o 
  -5   6  10       71.45       88.38     11.15 o 
  -4   6  10      234.56      241.19     21.01 o 
  -3   6  10        3.51        2.53      5.50 o 
  -2   6  10      125.94      114.87     13.84 o 
  -1   6  10       29.30       26.00      5.82 o 
   0   6  10        2.93       -3.35      4.31 o 
   1   6  10       21.89       17.78      7.03 o 
   2   6  10       20.80       23.39      5.67 o 
   3   6  10       44.26       29.15      6.59 o 
   4   6  10        1.19       -1.09      5.64 o 
   5   6  10        0.08       -9.62      6.47 o 
   6   6  10        7.80       -3.41     21.50 o 
  -6   7  10        2.18       -3.97      9.05 o 
  -5   7  10        4.24        9.34      6.46 o 
  -4   7  10        9.14       14.36      6.53 o 
  -3   7  10      127.40      157.25     23.17 o 
  -2   7  10        1.41       10.49      6.47 o 
  -1   7  10      123.72      109.07      9.02 o 
   0   7  10        0.02       -2.04      5.60 o 
   1   7  10       13.05       12.32      6.85 o 
   2   7  10       30.05       27.65      9.56 o 
   3   7  10       38.13       49.06     10.76 o 
   4   7  10        8.75        4.38      6.26 o 
   5   7  10       16.82        7.40      7.83 o 
   6   7  10       82.97       95.53     13.05 o 
  -5   8  10       12.90        6.18     14.31 o 
  -4   8  10        0.11       -1.28      9.16 o 
  -3   8  10        0.62       -3.91      9.68 o 
  -2   8  10      112.08      124.10     30.32 o 
  -1   8  10        1.24       -2.62      6.33 o 
   0   8  10       10.16       18.09      6.97 o 
   1   8  10        0.69        2.09      7.12 o 
   2   8  10        7.76       -1.73      9.99 o 
   3   8  10       20.28       20.56     10.66 o 
   4   8  10       18.06       24.38     10.96 o 
  -3   9  10        8.41        9.37     13.66 o 
  -2   9  10        8.61       15.90     11.61 o 
  -1   9  10        1.32        4.23      5.65 o 
   0   9  10       17.38       13.24      7.31 o 
   1   9  10       22.93       27.57      9.53 o 
   2   9  10        6.03        5.63      8.15 o 
  -9   1  11        5.14        2.73     10.22 o 
  -8   1  11       17.52       18.52     10.50 o 
  -7   1  11      284.77      256.32     17.42 o 
  -6   1  11      481.68      428.59     15.74 o 
  -5   1  11       20.78       19.56      6.05 o 
  -4   1  11      218.29      219.33     11.51 o 
  -3   1  11        9.56        7.55      2.58 o 
  -2   1  11      105.43      104.82      4.00 o 
  -1   1  11        3.02        7.21      2.41 o 
   0   1  11      169.02      183.58      5.73 o 
   1   1  11      199.03      217.38      6.13 o 
   2   1  11       88.36       96.63      4.81 o 
   3   1  11       64.18       66.09      5.04 o 
   4   1  11        0.61       -1.03      5.54 o 
   5   1  11       13.29       22.02      7.59 o 
   6   1  11        9.07        3.32      7.64 o 
   7   1  11      152.25      208.92     25.32 o 
   8   1  11       65.68      155.91     41.29 o 
  -9   2  11       12.98        2.80     10.48 o 
  -8   2  11        6.72        3.50      8.08 o 
  -7   2  11        5.17       12.71      6.27 o 
  -6   2  11        0.02       -0.05      5.39 o 
  -5   2  11        0.31       -2.36      4.60 o 
  -4   2  11       22.64       23.74      5.90 o 
  -3   2  11       84.18       99.16      7.98 o 
  -2   2  11        2.81        0.09      1.99 o 
  -1   2  11       21.32       21.45      2.89 o 
   0   2  11      223.06      226.17      6.37 o 
   1   2  11      624.69      614.37     11.63 o 
   2   2  11       17.73       18.34      3.81 o 
   3   2  11      104.51       92.52      6.10 o 
   4   2  11       76.55       75.66      8.59 o 
   5   2  11      427.32      416.47     18.83 o 
   6   2  11       48.17       57.94     10.27 o 
   7   2  11       35.42       43.46     19.02 o 
   8   2  11        1.82       42.82     19.92 o 
  -8   3  11       41.11       33.75      8.49 o 
  -7   3  11       54.57       47.13      8.60 o 
  -6   3  11       49.64       51.15     10.19 o 
  -5   3  11       17.30        6.12      5.63 o 
  -4   3  11       42.45       46.08      7.01 o 
  -3   3  11       20.73       22.46      5.79 o 
  -2   3  11       10.47        8.24      3.39 o 
  -1   3  11      113.07      110.41      6.38 o 
   0   3  11      156.06      138.34      6.10 o 
   1   3  11       51.63       47.49      4.39 o 
   2   3  11       40.62       45.62      6.23 o 
   3   3  11       29.58       26.23      6.09 o 
   4   3  11       27.18       19.77      6.86 o 
   5   3  11       39.61       43.97      8.83 o 
   6   3  11       14.90       34.31      9.18 o 
   7   3  11       16.87        9.62      8.52 o 
   8   3  11        4.20       41.72     20.35 o 
  -8   4  11       46.75       54.73      9.58 o 
  -7   4  11       37.45       41.72      8.56 o 
  -6   4  11        3.23       -3.52      7.37 o 
  -5   4  11      123.75      138.02     10.88 o 
  -4   4  11       15.78       19.06      7.34 o 
  -3   4  11       25.43       30.13      6.49 o 
  -2   4  11      195.95      195.93     10.55 o 
  -1   4  11        0.25       -2.25      3.05 o 
   0   4  11        4.61        9.59      3.56 o 
   1   4  11       68.43       66.66      6.42 o 
   2   4  11      232.98      223.86      8.95 o 
   3   4  11      154.48      134.29     14.89 o 
   4   4  11      194.10      226.04     12.80 o 
   5   4  11        6.17       10.92      7.22 o 
   6   4  11       13.87       12.15      8.06 o 
   7   4  11        0.07        7.32      9.86 o 
  -7   5  11       50.25       65.95     11.46 o 
  -6   5  11       41.04       46.10      8.69 o 
  -5   5  11        2.55        9.76      6.57 o 
  -4   5  11       11.80        7.36      6.16 o 
  -3   5  11       37.49       30.93      6.94 o 
  -2   5  11       76.81       79.27      8.30 o 
  -1   5  11       23.46       26.71      4.70 o 
   0   5  11       22.09       25.79      7.17 o 
   1   5  11      188.57      180.33      9.86 o 
   2   5  11      223.66      240.14     16.41 o 
   3   5  11       31.76       36.01      6.99 o 
   4   5  11        1.45       10.00      5.99 o 
   5   5  11       25.06       14.73     13.21 o 
   6   5  11       18.54       21.15      9.22 o 
   7   5  11        2.09        3.66      8.21 o 
  -7   6  11       42.19       39.56     13.02 o 
  -6   6  11       54.41       68.96     10.17 o 
  -5   6  11       25.60       35.69      8.33 o 
  -4   6  11        5.58        9.11      6.44 o 
  -3   6  11       29.16       29.87      7.25 o 
  -2   6  11       38.91       31.58      7.24 o 
  -1   6  11        1.91       -0.98      4.17 o 
   0   6  11        2.58       -1.95      4.37 o 
   1   6  11       32.33       41.09     14.53 o 
   2   6  11        6.41        1.58      6.54 o 
   3   6  11        0.85        2.89      4.97 o 
   4   6  11        4.53       -3.29     18.39 o 
   5   6  11        9.31       -1.89      6.77 o 
   6   6  11       17.62       22.13     19.02 o 
  -6   7  11        6.37        4.22     12.23 o 
  -5   7  11        0.01        3.15      6.56 o 
  -4   7  11        1.06       -2.52      6.85 o 
  -3   7  11        7.39       13.73     10.03 o 
  -2   7  11      149.14      157.23     10.35 o 
  -1   7  11      203.35      213.14     11.46 o 
   0   7  11        3.85        2.85      5.49 o 
   1   7  11       32.75       40.61     19.11 o 
   2   7  11        0.00       -7.73      7.63 o 
   3   7  11        7.78       -1.73     12.55 o 
   4   7  11        1.88       -9.10      8.60 o 
   5   7  11       36.27       31.51     12.38 o 
  -4   8  11       61.76       45.07     17.22 o 
  -3   8  11       10.13       -0.14     12.80 o 
  -2   8  11       16.74       22.85      7.29 o 
  -1   8  11        0.25       -2.99      5.26 o 
   0   8  11       15.97        5.94      6.94 o 
   1   8  11        4.54       -7.62      5.86 o 
   2   8  11        8.88        5.94      6.92 o 
   3   8  11        4.04        8.99      8.23 o 
   4   8  11        0.00       -9.82      6.55 o 
  -1   9  11       38.79       72.91     16.89 o 
   0   9  11        2.67        0.32     13.15 o 
   1   9  11        0.00       -7.89      5.26 o 
  -8   0  12       59.68       46.50     17.76 o 
  -7   0  12        1.73       16.13     14.77 o 
  -6   0  12       26.52       29.32     15.80 o 
  -5   0  12        8.98       14.27     13.19 o 
  -4   0  12       76.56       96.33     16.16 o 
  -3   0  12        3.96        1.00      2.88 o 
  -2   0  12      334.48      330.55      9.98 o 
  -1   0  12      106.57      100.29      6.20 o 
   0   0  12       66.30       63.08      5.69 o 
   1   0  12       64.09       65.73      6.05 o 
   2   0  12      944.76      965.96     18.89 o 
   3   0  12      371.04      352.37     12.52 o 
   4   0  12       61.71       58.15     10.10 o 
   5   0  12        0.02      -14.08     17.85 o 
   6   0  12      305.31      344.98     36.22 o 
   7   0  12      371.42      450.45     48.86 o 
   8   0  12      128.21      250.74     43.56 o 
  -8   1  12        4.85        8.01      9.65 o 
  -7   1  12       12.13        5.05      9.00 o 
  -6   1  12      148.59      128.09     10.35 o 
  -5   1  12       51.75       55.69      7.70 o 
  -4   1  12      364.11      349.86     13.79 o 
  -3   1  12      266.30      264.22      6.55 o 
  -2   1  12      575.22      567.24     11.52 o 
  -1   1  12       55.78       57.04      3.65 o 
   0   1  12       14.23       20.76      3.16 o 
   1   1  12       78.04       85.02      4.63 o 
   2   1  12      135.25      134.72      5.65 o 
   3   1  12       81.03       81.78      5.62 o 
   4   1  12       93.79       83.33      9.90 o 
   5   1  12        4.31       16.30      8.33 o 
   6   1  12       91.00       95.46     11.70 o 
   7   1  12       35.92       41.93     19.60 o 
   8   1  12       21.77       87.84     31.47 o 
  -8   2  12        0.05       -2.42      9.66 o 
  -7   2  12        2.57       -5.92      5.22 o 
  -6   2  12      264.65      246.57     13.73 o 
  -5   2  12        7.23       -3.19      5.37 o 
  -4   2  12       99.28       92.91      9.26 o 
  -3   2  12      518.51      484.30     17.19 o 
  -2   2  12      231.38      224.93      8.39 o 
  -1   2  12       63.30       65.61      3.84 o 
   0   2  12       28.29       30.46      3.46 o 
   1   2  12        3.24        6.21      3.52 o 
   2   2  12       40.47       45.58      4.72 o 
   3   2  12      115.76      119.03      7.24 o 
   4   2  12      364.56      354.68     16.63 o 
   5   2  12      154.04      179.49     18.61 o 
   6   2  12        1.38        0.15      8.17 o 
   7   2  12      112.02      141.81     21.74 o 
   8   2  12       51.05      112.63     26.38 o 
  -8   3  12        1.07       -1.52      5.60 o 
  -7   3  12       25.19       34.01      8.20 o 
  -6   3  12       71.81       66.83      9.10 o 
  -5   3  12      775.67      745.45     20.66 o 
  -4   3  12      280.18      266.32     13.36 o 
  -3   3  12       21.91       20.31      8.23 o 
  -2   3  12       22.28       19.10      4.21 o 
  -1   3  12       15.40       15.06      4.05 o 
   0   3  12       16.84       15.24      3.46 o 
   1   3  12        0.80        0.93      3.17 o 
   2   3  12      198.67      191.51      8.38 o 
   3   3  12      370.41      365.37     15.25 o 
   4   3  12      236.52      240.36     13.01 o 
   5   3  12       12.74       13.53      7.56 o 
   6   3  12       14.83       23.02      8.88 o 
   7   3  12        0.30        4.03      8.72 o 
  -7   4  12        1.62        3.00      8.53 o 
  -6   4  12       54.63       60.72      9.16 o 
  -5   4  12      143.80      128.88     11.01 o 
  -4   4  12      213.60      203.53     11.91 o 
  -3   4  12      276.60      243.75     12.38 o 
  -2   4  12        1.04        1.01      3.27 o 
  -1   4  12      152.10      154.07      7.84 o 
   0   4  12      422.52      417.17     12.68 o 
   1   4  12       41.11       52.78      5.42 o 
   2   4  12        6.43        7.31      5.08 o 
   3   4  12       68.32       77.76      8.60 o 
   4   4  12       10.14        9.09      6.62 o 
   5   4  12       65.43       56.05     10.03 o 
   6   4  12        1.99        7.94      9.27 o 
   7   4  12        0.39        7.76     12.93 o 
  -7   5  12        8.57       14.83      7.74 o 
  -6   5  12       72.21       80.19     10.37 o 
  -5   5  12       38.73       38.07      8.52 o 
  -4   5  12       42.74       40.78      8.05 o 
  -3   5  12      106.78      103.08      9.90 o 
  -2   5  12        8.78       13.64      4.52 o 
  -1   5  12        3.76        4.96      4.18 o 
   0   5  12      419.05      365.41     13.40 o 
   1   5  12      105.27       91.09      8.30 o 
   2   5  12        1.03        8.47      6.95 o 
   3   5  12       33.36       28.78      6.92 o 
   4   5  12        0.75       -2.19      6.48 o 
   5   5  12        0.29        8.75      7.00 o 
   6   5  12       14.64       23.05     14.17 o 
  -6   6  12       11.96       11.27      7.86 o 
  -5   6  12        4.10        6.26      6.98 o 
  -4   6  12       30.94       35.99      7.86 o 
  -3   6  12       76.05       56.44     10.03 o 
  -2   6  12       71.31       75.07      6.99 o 
  -1   6  12       53.48       44.85      7.13 o 
   0   6  12       33.34       37.12      6.85 o 
   1   6  12        9.85        2.78      6.50 o 
   2   6  12      133.87      127.29     26.20 o 
   3   6  12        1.94       -6.58      6.73 o 
   4   6  12        3.99       -1.16     10.19 o 
   5   6  12        0.01       -2.60     12.15 o 
   6   6  12       17.09       16.51     16.74 o 
  -5   7  12        7.60       11.12      7.59 o 
  -4   7  12        0.21       -0.85      7.53 o 
  -3   7  12       15.68       49.85     24.75 o 
  -2   7  12      134.23      129.73     12.05 o 
  -1   7  12       27.34       21.58      7.22 o 
   0   7  12        7.69        7.11      6.97 o 
   1   7  12        6.28       -4.50      7.30 o 
   2   7  12        0.19        2.79      7.68 o 
   3   7  12        2.84        7.66      8.29 o 
   4   7  12        8.44        4.19      9.60 o 
  -3   8  12       28.88       54.66     32.94 o 
  -2   8  12        0.16        7.98     12.40 o 
  -1   8  12        6.04        8.41      6.27 o 
   0   8  12       10.80        6.39      9.41 o 
   1   8  12        4.53       -7.06     11.15 o 
   2   8  12        0.00       -9.52     16.61 o 
   3   8  12        0.06        0.73      8.44 o 
  -8   1  13        3.54       10.10     12.51 o 
  -7   1  13       16.95       18.74     10.53 o 
  -6   1  13       25.90        8.87     10.84 o 
  -5   1  13      166.79      162.48     10.75 o 
  -4   1  13      187.38      233.79     29.00 o 
  -3   1  13      469.25      424.71     11.07 o 
  -2   1  13       24.15       21.95      3.10 o 
  -1   1  13      216.20      201.70      6.55 o 
   0   1  13      232.09      225.57      6.78 o 
   1   1  13       76.11       72.74      4.57 o 
   2   1  13        5.74        3.96      3.25 o 
   3   1  13        0.01       -2.30      3.86 o 
   4   1  13      119.91      111.31     11.02 o 
   5   1  13      117.25      118.07     11.67 o 
   6   1  13       14.85       16.24      8.93 o 
   7   1  13       21.76       37.33     20.94 o 
  -8   2  13        0.12       13.50     10.15 o 
  -7   2  13       13.00       18.74     10.47 o 
  -6   2  13        1.00        1.93      5.96 o 
  -5   2  13       17.89       12.06      6.05 o 
  -4   2  13      299.97      276.23     13.51 o 
  -3   2  13      189.87      177.16      8.87 o 
  -2   2  13       46.30       45.12      5.08 o 
  -1   2  13      612.74      598.63     10.50 o 
   0   2  13       47.44       46.83      4.01 o 
   1   2  13       78.93       68.29      5.99 o 
   2   2  13      161.19      152.18     11.49 o 
   3   2  13        0.57        4.05      4.71 o 
   4   2  13        1.09        1.16      7.04 o 
   5   2  13      185.10      208.91     14.41 o 
   6   2  13        0.10        7.39      8.02 o 
   7   2  13        8.68       21.28     17.84 o 
  -8   3  13        1.32        8.12     13.80 o 
  -7   3  13       16.81       24.21      7.93 o 
  -6   3  13        1.00        2.69      5.28 o 
  -5   3  13       39.00       48.09      8.15 o 
  -4   3  13       29.72       30.92     13.41 o 
  -3   3  13      222.10      215.15      9.22 o 
  -2   3  13       81.05       79.80      6.50 o 
  -1   3  13        4.67        9.83      4.20 o 
   0   3  13      204.07      193.81      8.60 o 
   1   3  13       63.94       72.16      5.60 o 
   2   3  13       86.70       89.88      8.31 o 
   3   3  13       22.73       22.46      7.03 o 
   4   3  13        0.16        8.79      7.13 o 
   5   3  13       30.67       33.49     16.42 o 
   6   3  13        0.63       10.15      8.39 o 
   7   3  13        6.48       13.74      9.13 o 
  -7   4  13       28.08       43.64      9.05 o 
  -6   4  13       36.99       36.44      8.48 o 
  -5   4  13        6.87       15.51      6.54 o 
  -4   4  13       42.64       49.93      8.83 o 
  -3   4  13       57.75       74.91      8.90 o 
  -2   4  13      202.40      205.23     12.62 o 
  -1   4  13       25.86       29.27      5.00 o 
   0   4  13        6.89        8.41      4.26 o 
   1   4  13       22.39       30.20      7.23 o 
   2   4  13       36.06       41.69      9.64 o 
   3   4  13       48.10       45.60      7.68 o 
   4   4  13       34.08       43.91      8.59 o 
   5   4  13        0.06        7.58      7.56 o 
   6   4  13        3.44        4.12      8.58 o 
   7   4  13        1.58        1.34     15.29 o 
  -6   5  13       18.87       21.97      8.07 o 
  -5   5  13       61.98       74.72     17.68 o 
  -4   5  13       54.23       46.06      8.60 o 
  -3   5  13       44.67       68.25     12.02 o 
  -2   5  13       59.20       52.88      6.27 o 
  -1   5  13       81.09       81.82      7.23 o 
   0   5  13      299.05      279.03     15.89 o 
   1   5  13       16.08       11.77      6.69 o 
   2   5  13        4.72        8.52      7.56 o 
   3   5  13        2.32      -15.09     10.06 o 
   4   5  13       37.20       47.60     13.37 o 
   5   5  13       32.64       43.28      9.64 o 
   6   5  13        0.24       -4.45     18.62 o 
  -6   6  13        2.40       -6.73      7.21 o 
  -5   6  13        1.66        3.54      6.68 o 
  -4   6  13       15.67       18.53      7.58 o 
  -3   6  13        5.96       19.15     12.29 o 
  -2   6  13       35.40       35.09      6.29 o 
  -1   6  13        2.77        1.70      4.66 o 
   0   6  13        0.59       -6.85      4.76 o 
   1   6  13       21.78       18.79      8.47 o 
   2   6  13        0.16        0.01      6.73 o 
   3   6  13        5.44       -8.73     23.43 o 
   4   6  13        8.22        3.12      9.57 o 
   5   6  13        0.01      -12.37     27.42 o 
  -4   7  13        0.03       -6.22      7.34 o 
  -3   7  13        2.78       19.80     16.89 o 
  -2   7  13        0.60       -5.11      4.84 o 
  -1   7  13       17.58       22.30      7.67 o 
   0   7  13        0.21      -10.11      9.84 o 
   1   7  13        0.01       -6.57     10.96 o 
   2   7  13        5.26       -4.44     10.46 o 
   3   7  13        4.55        3.32      9.62 o 
   4   7  13       26.64       18.49     10.59 o 
  -2   8  13        1.81        9.90      5.58 o 
  -1   8  13        5.60       10.82      6.96 o 
   0   8  13        4.58      -10.22     23.29 o 
   1   8  13        2.93        4.66      7.82 o 
   2   8  13        9.15       -4.95      7.93 o 
  -8   0  14        7.19       12.22     15.71 o 
  -7   0  14       14.82       22.06     15.63 o 
  -6   0  14       10.96       22.61     15.32 o 
  -5   0  14      252.05      214.74     22.53 o 
  -4   0  14      197.84      144.77     20.42 o 
  -3   0  14       34.75       39.63      5.22 o 
  -2   0  14     1528.81     1567.07     23.49 o 
  -1   0  14      760.55      702.38     15.60 o 
   0   0  14      420.12      397.60     12.45 o 
   1   0  14      532.81      533.50     15.00 o 
   2   0  14       73.81       65.41      7.14 o 
   3   0  14       52.60       45.34      7.02 o 
   4   0  14      463.83      464.70     22.09 o 
   5   0  14       28.47       34.86     23.14 o 
   6   0  14      209.59      312.17     39.60 o 
   7   0  14       55.38      124.79     37.27 o 
  -8   1  14       12.29        8.38     11.00 o 
  -7   1  14        2.86        6.20      9.40 o 
  -6   1  14        8.36        9.49     10.23 o 
  -5   1  14        2.05       19.07      9.91 o 
  -4   1  14      239.24      245.19     12.98 o 
  -3   1  14      203.78      184.89      8.17 o 
  -2   1  14      128.37      144.51      6.05 o 
  -1   1  14      730.43      734.14     11.28 o 
   0   1  14       28.03       23.28      3.84 o 
   1   1  14       31.48       34.15      4.28 o 
   2   1  14      125.11      123.46      6.08 o 
   3   1  14        0.13       -1.95      4.10 o 
   4   1  14        0.88        1.48      7.42 o 
   5   1  14      165.10      183.99     19.28 o 
   6   1  14        1.33        6.93      8.95 o 
   7   1  14        6.31       46.98     22.90 o 
  -7   2  14        8.01       -2.58      8.98 o 
  -6   2  14       33.33       38.73     11.38 o 
  -5   2  14       10.33       21.75     10.50 o 
  -4   2  14      187.12      181.77      8.68 o 
  -3   2  14       49.66       37.24      5.34 o 
  -2   2  14      112.35      115.67      7.23 o 
  -1   2  14       18.62       10.26      4.16 o 
   0   2  14      161.33      161.74      6.28 o 
   1   2  14      303.49      298.69     10.36 o 
   2   2  14      285.32      278.43     11.46 o 
   3   2  14       18.60       16.34      5.48 o 
   4   2  14       29.37       39.45      8.77 o 
   5   2  14       14.00       11.41      8.63 o 
   6   2  14        7.36       10.83      8.88 o 
   7   2  14        6.89       20.72     18.78 o 
  -7   3  14        0.02        5.08      9.17 o 
  -6   3  14        0.21       -0.24      5.90 o 
  -5   3  14       16.29       13.56      6.73 o 
  -4   3  14       46.05       60.88     13.15 o 
  -3   3  14      156.66      150.07      8.23 o 
  -2   3  14       29.66       30.19      5.45 o 
  -1   3  14       18.69       16.96      4.78 o 
   0   3  14        3.99        1.83      3.98 o 
   1   3  14      382.01      371.87     11.75 o 
   2   3  14      679.67      684.59     16.18 o 
   3   3  14       40.20       35.33      7.67 o 
   4   3  14       89.74       95.50     15.41 o 
   5   3  14        3.20        0.66      7.29 o 
   6   3  14       18.70       26.57     15.25 o 
  -7   4  14       67.62       57.13      9.94 o 
  -6   4  14        0.22       -3.08      6.33 o 
  -5   4  14        0.04        4.36      5.85 o 
  -4   4  14        6.49       14.62      8.37 o 
  -3   4  14        2.46        7.41      4.05 o 
  -2   4  14        9.50        6.71      4.53 o 
  -1   4  14       17.29       22.82      5.33 o 
   0   4  14        0.27       -0.08      4.75 o 
   1   4  14        6.94       17.79      5.22 o 
   2   4  14        9.23       15.58      7.91 o 
   3   4  14        0.20       -5.67      8.81 o 
   4   4  14        2.13        0.22      6.74 o 
   5   4  14        1.52        6.63      8.05 o 
   6   4  14       22.03       38.50     10.10 o 
  -6   5  14       12.30        9.72     10.44 o 
  -5   5  14        1.94       12.42      7.38 o 
  -4   5  14       61.74       72.71     11.44 o 
  -3   5  14       51.53       70.08      8.04 o 
  -2   5  14        1.10       -0.18      4.58 o 
  -1   5  14        1.15        2.46      4.35 o 
   0   5  14        0.58        7.18      4.46 o 
   1   5  14       22.89       25.59      8.24 o 
   2   5  14       55.71       62.19     24.25 o 
   3   5  14       27.12       21.96     15.46 o 
   4   5  14       40.57       44.88     12.07 o 
   5   5  14       17.88       19.00      8.58 o 
  -5   6  14        0.09       -2.26      9.30 o 
  -4   6  14        0.09       -0.66      7.15 o 
  -3   6  14        9.44       15.12      8.49 o 
  -2   6  14       55.41       52.69      8.18 o 
  -1   6  14        3.69        5.51      5.67 o 
   0   6  14       10.35       -2.99      7.25 o 
   1   6  14       44.61       34.29      9.37 o 
   2   6  14        0.04       -2.74     16.89 o 
   3   6  14        3.47       -2.03      8.94 o 
   4   6  14       17.86       12.86     11.25 o 
  -3   7  14       72.20       71.46     14.10 o 
  -2   7  14       50.60       47.70      9.56 o 
  -1   7  14       41.39       50.00      9.55 o 
   0   7  14       17.71       16.08      7.84 o 
   1   7  14        0.81       -4.74      6.31 o 
   2   7  14       17.04        9.77      9.10 o 
   3   7  14        0.10       -5.22     27.91 o 
  -7   1  15        9.81       15.76     11.09 o 
  -6   1  15        0.60       -1.25      9.33 o 
  -5   1  15        0.69        5.61      8.68 o 
  -4   1  15        0.59        1.27      4.27 o 
  -3   1  15       29.40       29.77      6.07 o 
  -2   1  15      299.58      269.70      9.97 o 
  -1   1  15       57.58       50.17      4.79 o 
   0   1  15        7.09       11.12      3.63 o 
   1   1  15       12.26       18.35      4.12 o 
   2   1  15       15.02       22.40      4.39 o 
   3   1  15      227.41      221.07      8.91 o 
   4   1  15      389.05      407.15     19.17 o 
   5   1  15        0.11        6.87      8.15 o 
   6   1  15      185.39      190.83     21.38 o 
  -7   2  15        6.49        3.22      9.88 o 
  -6   2  15      127.89      148.30     25.23 o 
  -5   2  15       92.68       84.91     12.71 o 
  -4   2  15        1.59        8.05      4.70 o 
  -3   2  15      238.63      242.80      9.82 o 
  -2   2  15        0.01        1.18      4.10 o 
  -1   2  15       28.11       28.01      5.38 o 
   0   2  15       52.56       58.47      6.31 o 
   1   2  15       49.68       46.15      5.42 o 
   2   2  15       19.66       21.32      4.91 o 
   3   2  15       23.87       32.50      7.77 o 
   4   2  15        5.03        0.52      7.22 o 
   5   2  15        4.72        1.24     10.91 o 
   6   2  15       34.06       38.04     11.93 o 
  -7   3  15        0.17        1.90      9.38 o 
  -6   3  15        6.31        9.58      9.43 o 
  -5   3  15        1.89       -5.48      7.47 o 
  -4   3  15       11.94       15.63      7.06 o 
  -3   3  15       14.56       18.43      4.73 o 
  -2   3  15        4.94        9.16      4.61 o 
  -1   3  15        6.93        4.09      4.42 o 
   0   3  15       61.44       52.65      8.46 o 
   1   3  15        0.46        0.47      4.33 o 
   2   3  15        1.25       11.33     14.08 o 
   3   3  15       31.74       29.10      8.86 o 
   4   3  15        7.24       16.89      7.85 o 
   5   3  15       22.74       16.49     14.22 o 
   6   3  15       17.78       34.88     13.92 o 
  -6   4  15        0.78       14.38      8.48 o 
  -5   4  15       89.33       89.25     10.54 o 
  -4   4  15        5.60       19.66      7.73 o 
  -3   4  15       48.80       59.11      7.15 o 
  -2   4  15        0.00       -5.11      4.13 o 
  -1   4  15       27.61       28.45      5.67 o 
   0   4  15       48.06       40.50      6.16 o 
   1   4  15        0.33       -2.01      5.68 o 
   2   4  15       21.62       22.05      8.90 o 
   3   4  15        0.00       -9.81      6.54 o 
   4   4  15       15.60       12.31      7.61 o 
   5   4  15       19.20       23.67     13.55 o 
  -5   5  15        0.80       -2.60      6.88 o 
  -4   5  15       21.20       36.28     12.03 o 
  -3   5  15       72.95       84.67      9.31 o 
  -2   5  15      107.35      100.43      8.32 o 
  -1   5  15      174.03      169.19     16.69 o 
   0   5  15       26.98       28.36      6.20 o 
   1   5  15        3.99        5.37      7.13 o 
   2   5  15       13.15        1.14     10.43 o 
   3   5  15       16.41       20.08      9.00 o 
   4   5  15       50.08       51.70     15.17 o 
   5   5  15        0.60       -1.51     22.56 o 
  -4   6  15        0.16       16.03     18.32 o 
  -3   6  15       27.38       36.69      6.35 o 
  -2   6  15        0.30       -1.10      4.52 o 
  -1   6  15       42.32       49.36      9.27 o 
   0   6  15        0.21       -4.91      8.84 o 
   1   6  15        0.24       -6.25      6.53 o 
   2   6  15        8.46       14.46      8.69 o 
   3   6  15        5.97       -0.28     17.53 o 
   4   6  15       11.42        7.30     28.03 o 
  -2   7  15       23.28       30.78      7.30 o 
  -1   7  15        4.60        0.77     11.10 o 
   0   7  15        2.54       -5.35     10.85 o 
   1   7  15        7.18       -2.04     14.34 o 
   2   7  15       10.94       15.44     19.40 o 
  -7   0  16        5.76      -19.62     13.88 o 
  -6   0  16        0.38        0.50     14.24 o 
  -5   0  16      107.60      111.01     19.62 o 
  -4   0  16      252.39      307.41     26.74 o 
  -3   0  16      775.92      678.13     34.83 o 
  -2   0  16        2.94       12.14     10.97 o 
  -1   0  16       64.72       56.92      7.01 o 
   0   0  16      159.59      154.58      9.33 o 
   1   0  16      112.75      130.22      9.17 o 
   2   0  16      133.90      141.34      9.74 o 
   3   0  16      124.02      129.49     12.11 o 
   4   0  16        8.79       12.56      9.29 o 
   5   0  16       41.30       50.99     25.22 o 
   6   0  16       21.23       57.81     25.49 o 
  -7   1  16        0.38       -7.43      9.76 o 
  -6   1  16       20.08       12.28      9.47 o 
  -5   1  16        0.58       -1.61      8.78 o 
  -4   1  16        1.17        4.40      9.23 o 
  -3   1  16        0.11        0.21      4.41 o 
  -2   1  16       53.44       44.13      8.02 o 
  -1   1  16       30.11       31.66      5.67 o 
   0   1  16       67.62       74.37      5.67 o 
   1   1  16        1.25       -0.82      3.74 o 
   2   1  16       16.71       10.95      4.19 o 
   3   1  16       68.43       67.27      6.50 o 
   4   1  16       48.76       63.51     10.57 o 
   5   1  16       16.42        8.44      8.69 o 
   6   1  16      125.37      175.83     25.35 o 
  -6   2  16       17.47       30.65     11.16 o 
  -5   2  16       12.42       13.88      9.48 o 
  -4   2  16        0.60        3.03      4.97 o 
  -3   2  16        2.72        4.77      4.29 o 
  -2   2  16        0.01       -0.39      4.04 o 
  -1   2  16      277.05      299.11     11.17 o 
   0   2  16      149.17      155.91      8.84 o 
   1   2  16       12.29       13.66      4.76 o 
   2   2  16      134.14      132.47      7.65 o 
   3   2  16        5.72       -2.54     12.01 o 
   4   2  16        4.63       -2.32      7.78 o 
   5   2  16       41.61       55.65     13.77 o 
   6   2  16       25.38       53.49     16.78 o 
  -6   3  16       65.98       79.78     13.36 o 
  -5   3  16       10.14       22.21      5.26 o 
  -4   3  16        2.10        0.73      3.90 o 
  -3   3  16       14.54       20.25      5.28 o 
  -2   3  16       96.14       94.01      7.72 o 
  -1   3  16      177.16      185.73     14.46 o 
   0   3  16      523.98      504.74     17.63 o 
   1   3  16      140.66      128.05      9.89 o 
   2   3  16       25.02       21.24     10.84 o 
   3   3  16        1.84        8.45      8.81 o 
   4   3  16       14.00       11.82      8.81 o 
   5   3  16        9.87       22.18     15.85 o 
  -5   4  16       39.01       42.54     11.61 o 
  -4   4  16       59.47       72.15      7.46 o 
  -3   4  16        1.76       -2.21      5.42 o 
  -2   4  16        1.19        0.31      4.65 o 
  -1   4  16       52.28       57.32      7.05 o 
   0   4  16        9.06        4.41      8.03 o 
   1   4  16        2.86        4.86      5.39 o 
   2   4  16       56.97       61.48     32.62 o 
   3   4  16       68.06       75.09     12.67 o 
   4   4  16       16.33       23.67     11.20 o 
   5   4  16       10.76        9.14     13.55 o 
  -4   5  16        3.15       13.29      9.43 o 
  -3   5  16        3.46       -0.54      4.48 o 
  -2   5  16        0.82        2.29      4.54 o 
  -1   5  16       18.18       22.60      5.86 o 
   0   5  16        2.20        1.18      7.74 o 
   1   5  16       72.83       67.47     12.26 o 
   2   5  16       70.49       73.71     15.84 o 
   3   5  16       45.77       22.32     10.28 o 
   4   5  16       12.10        0.22     17.78 o 
  -3   6  16        2.95        1.00      7.25 o 
  -2   6  16        0.20        6.71      5.10 o 
  -1   6  16        2.15       -7.34      6.43 o 
   0   6  16        2.95        1.63      6.73 o 
   1   6  16        0.96       -3.38     23.11 o 
   2   6  16        2.80      -11.71     13.26 o 
  -6   1  17       10.41       13.21     10.13 o 
  -5   1  17       29.88       34.02     13.63 o 
  -4   1  17        6.37       25.53     10.11 o 
  -3   1  17       26.41       27.92     15.67 o 
  -2   1  17       13.85       16.01      5.82 o 
  -1   1  17       38.22       44.24      6.20 o 
   0   1  17       19.45       21.31      5.29 o 
   1   1  17       47.89       38.96      5.42 o 
   2   1  17       47.57       46.77      5.33 o 
   3   1  17       43.62       51.21      9.42 o 
   4   1  17        1.61        1.30     11.48 o 
   5   1  17       88.11       91.85     18.34 o 
  -6   2  17        0.09       11.37      9.72 o 
  -5   2  17        5.59       13.53      9.05 o 
  -4   2  17       96.19       81.39     12.50 o 
  -3   2  17      172.76      189.09      9.66 o 
  -2   2  17       77.40       87.82      7.37 o 
  -1   2  17      196.40      201.44      9.86 o 
   0   2  17        0.93       -0.36      4.65 o 
   1   2  17       16.02       14.31      5.25 o 
   2   2  17        8.60       19.82      5.29 o 
   3   2  17       61.03       73.46     10.27 o 
   4   2  17        5.49        7.25      7.70 o 
   5   2  17       20.19       23.79     10.46 o 
  -5   3  17       22.46       45.97     13.91 o 
  -4   3  17       22.78       26.21      5.76 o 
  -3   3  17        4.93        4.61      4.81 o 
  -2   3  17       19.30       21.54      5.48 o 
  -1   3  17        0.17        3.97      4.64 o 
   0   3  17        0.12       -0.19      4.60 o 
   1   3  17        0.37       -0.35      4.23 o 
   2   3  17        0.29      -13.82      9.21 o 
   3   3  17        1.39       -8.42     11.89 o 
   4   3  17        3.98        7.17     16.39 o 
  -4   4  17        0.00        2.67      4.78 o 
  -3   4  17        3.86        3.13      4.59 o 
  -2   4  17       74.15       75.58     10.24 o 
  -1   4  17       28.83       35.58      7.96 o 
   0   4  17        0.72       -0.52      7.40 o 
   1   4  17       62.37       72.12      9.10 o 
   2   4  17       21.94       23.84      9.44 o 
   3   4  17       14.70        7.23      9.41 o 
   4   4  17        0.33       -0.60      9.23 o 
  -3   5  17        1.80        6.66      5.02 o 
  -2   5  17        0.43        3.02      4.95 o 
  -1   5  17       17.73       21.40      5.89 o 
   0   5  17       23.65       13.01      6.54 o 
   1   5  17       42.62       40.33     22.17 o 
   2   5  17       69.76       63.19     16.50 o 
   3   5  17       56.15       56.94     12.84 o 
  -1   6  17        7.76        0.05      7.03 o 
   0   6  17       12.60        1.85      7.91 o 
  -5   0  18       26.54       72.02     18.07 o 
  -4   0  18        7.45        7.73     11.78 o 
  -3   0  18       21.48       20.84     13.77 o 
  -2   0  18      286.06      268.14     23.97 o 
  -1   0  18       70.52      106.58     17.21 o 
   0   0  18        0.00       13.58      6.57 o 
   1   0  18        4.94       -2.36      5.94 o 
   2   0  18        5.09        1.38      6.58 o 
   3   0  18       75.58       82.73      9.50 o 
   4   0  18        0.95        5.61      9.78 o 
  -5   1  18        3.95       12.81     10.40 o 
  -4   1  18       13.24       39.94     10.78 o 
  -3   1  18       17.00       29.72      9.70 o 
  -2   1  18       32.15       36.53      9.72 o 
  -1   1  18       16.07       11.64      5.59 o 
   0   1  18       45.30       51.70      8.58 o 
   1   1  18      150.23      159.96      9.53 o 
   2   1  18      120.06      118.06      7.39 o 
   3   1  18       33.09       40.39      9.73 o 
   4   1  18       97.17      118.46     13.01 o 
  -5   2  18        0.45        2.19     10.11 o 
  -4   2  18        6.64       21.93      9.53 o 
  -3   2  18        1.22        9.07      8.64 o 
  -2   2  18       84.46       93.28      9.42 o 
  -1   2  18        0.15        0.67      4.81 o 
   0   2  18      105.87      122.77      8.71 o 
   1   2  18        9.95       10.18      5.23 o 
   2   2  18        4.82        2.41      5.73 o 
   3   2  18       13.24       23.31     10.68 o 
   4   2  18       15.11        1.16     10.24 o 
  -4   3  18        1.40        3.43      5.24 o 
  -3   3  18        0.93        1.77      4.62 o 
  -2   3  18        0.87       -2.38      4.45 o 
  -1   3  18       35.65       27.48      6.18 o 
   0   3  18       46.52       53.01      7.10 o 
   1   3  18        6.08        9.74      6.43 o 
   2   3  18        5.23       -4.76     12.59 o 
   3   3  18        1.57       -2.33      8.82 o 
  -3   4  18        0.78       -1.72      5.08 o 
  -2   4  18       13.05       16.53      5.75 o 
  -1   4  18       26.01       31.49      6.49 o 
   0   4  18       99.52      107.88     10.94 o 
   1   4  18       88.18       91.53     10.43 o 
   2   4  18        1.57       -8.84     14.44 o 
   3   4  18        2.04       -3.90      9.08 o 
  -2   5  18        0.89       -1.55      5.12 o 
  -1   5  18        0.52       -9.40     11.32 o 
   0   5  18        6.69        1.52      5.34 o 
   1   5  18       28.36       32.87     10.67 o 
  -4   1  19        2.53       13.43      9.04 o 
  -3   1  19        3.30       13.02      8.41 o 
  -2   1  19        5.79        2.73      7.57 o 
  -1   1  19        6.06       12.46      8.59 o 
   0   1  19       14.83       20.57      6.25 o 
   1   1  19        1.01       -3.43      5.92 o 
   2   1  19       74.09       80.72      8.10 o 
   3   1  19       63.04       89.74     18.58 o 
  -4   2  19        4.87        9.96      9.33 o 
  -3   2  19        1.04       13.71      8.54 o 
  -2   2  19        9.24       20.69     10.31 o 
  -1   2  19       11.45       16.04      5.88 o 
   0   2  19       19.98       12.43      6.56 o 
   1   2  19        3.71        4.96      6.86 o 
   2   2  19        0.13       -5.23     12.71 o 
   3   2  19        0.00      -13.58      9.05 o 
  -3   3  19       19.75       29.35      6.67 o 
  -2   3  19       18.65       15.95      7.66 o 
  -1   3  19        0.00        6.46      5.01 o 
   0   3  19        0.42        0.32      4.94 o 
   1   3  19       39.21       42.69      9.28 o 
   2   3  19        0.09        6.22      9.27 o 
  -1   4  19        2.17        3.73     10.08 o 
   0   4  19       41.36       37.04      8.48 o 
   1   4  19        3.01       -6.02     13.12 o 
  -3   0  20       22.92       42.40     15.16 o 
  -2   0  20        8.97       11.14     10.17 o 
  -1   0  20        9.89       11.36     11.08 o 
   0   0  20        1.64        5.60      9.92 o 
   1   0  20       32.19       53.76     13.97 o 
   2   0  20        0.02        5.63      9.28 o 
  -2   1  20       38.19       54.59     11.05 o 
  -1   1  20       53.24       69.62     11.21 o 
   0   1  20       22.14       39.68      9.41 o 
   1   1  20        3.85        6.54      5.85 o 
   2   1  20        0.02       -2.99      6.52 o 
  -2   2  20        0.19        0.43      7.37 o 
  -1   2  20       45.40       59.58     14.13 o 
   0   2  20        5.60       20.15      6.49 o 
   1   2  20        0.00        0.22      6.28 o 
                                                 
